# Supplementary material for: SCFRMF mediates degradation of the meiosis-specific recombinase DMC1
Source: Nat Commun. 2023 Aug 19;14:5044. doi: 10.1038/s41467-023-40799-5 (PMC10439943; doi:10.1038/s41467-023-40799-5)
Supplement: Supplementary file 4 — Supplementary Data 1 [file 41467_2023_40799_MOESM4_ESM.xlsx]

## Sheet: Sheet1
Supplementary Data 1	The proteins identified by IP-MS analysis of DMC1
Gene ID	# Peptides in DMC1-FLAG	# Peptides in FLAG	Description
AT5G04290.1	44	35	kow domain-containing transcription factor 1
AT5G07530.1	11	9	glycine rich protein 17
AT4G10320.1	34	40	tRNA synthetase class I (I, L, M and V) family protein
AT4G30190.1	26	34	H(+)-ATPase 2
AT2G18960.1	27	40	H(+)-ATPase 1
AT2G39730.1	16	15	rubisco activase
AT5G26710.1	34	40	Glutamyl/glutaminyl-tRNA synthetase, class Ic
AT1G78900.1	23	20	vacuolar ATP synthase subunit A
AT5G08680.1	18	14	ATP synthase alpha/beta family protein
AT1G56070.1	19	23	Ribosomal protein S5/Elongation factor G/III/V family protein
AT4G13670.1	21	9	plastid transcriptionally active 5
AT5G02500.1	16	27	heat shock cognate protein 70-1
AT2G21660.1	14	12	cold, circadian rhythm, and rna binding 2
AT5G52040.2	21	28	RNA-binding (RRM/RBD/RNP motifs) family protein
ATCG00480.1	16	24	ATP synthase subunit beta
AT1G57720.1	15	20	Translation elongation factor EF1B, gamma chain
AT5G57350.1	14	20	H(+)-ATPase 3
AT5G62670.1	19	25	H(+)-ATPase 11
AT3G54230.2	15	23	suppressor of abi3-5
AT1G15690.1	16	17	Inorganic H pyrophosphatase family protein
AT1G30360.1	15	17	Early-responsive to dehydration stress protein (ERD4)
AT5G17920.1	22	22	Cobalamin-independent synthase family protein
AT1G20260.1	16	12	ATPase, V1 complex, subunit B protein
AT5G25980.2	14	10	glucoside glucohydrolase 2
AT3G02090.2	17	16	Insulinase (Peptidase family M16) protein
AT1G07920.1	13	20	GTP binding Elongation factor Tu family protein
AT3G13460.1	18	25	evolutionarily conserved C-terminal region 2
AT4G38510.5	15	11	ATPase, V1 complex, subunit B protein
AT5G26742.2	21	20	DEAD box RNA helicase (RH3)
AT3G09440.1	13	23	Heat shock protein 70 (Hsp 70) family protein
AT3G58510.1	14	14	DEA(D/H)-box RNA helicase family protein
AT5G23860.1	14	17	tubulin beta 8
AT4G02510.1	17	14	translocon at the outer envelope membrane of chloroplasts 159
AT3G13460.4	18	0	evolutionarily conserved C-terminal region 2
AT5G40480.1	19	0	embryo defective 3012
AT3G44310.1	14	16	nitrilase 1
AT4G14300.1	9	4	RNA-binding (RRM/RBD/RNP motifs) family protein
AT3G46740.1	17	13	translocon at the outer envelope membrane of chloroplasts 75-III
AT1G52410.2	14	0	TSK-associating protein 1
AT3G58570.1	15	18	P-loop containing nucleoside triphosphate hydrolases superfamily protein
AT1G13440.1	17	16	glyceraldehyde-3-phosphate dehydrogenase C2
AT5G40490.1	14	19	RNA-binding (RRM/RBD/RNP motifs) family protein
AT5G50920.1	16	30	CLPC homologue 1
AT3G47950.1	14	0	H(+)-ATPase 4
AT2G42520.1	15	20	P-loop containing nucleoside triphosphate hydrolases superfamily protein
AT4G25500.1	12	0	arginine/serine-rich splicing factor 35
AT5G58470.1	10	7	TBP-associated factor 15B
AT2G07698.1	14	11	ATPase, F1 complex, alpha subunit protein
AT3G26650.1	12	15	glyceraldehyde 3-phosphate dehydrogenase A subunit
AT2G29550.1	13	14	tubulin beta-7 chain
AT3G08530.1	18	25	Clathrin, heavy chain
ATCG00680.1	14	7	photosystem II reaction center protein B
AT5G02490.1	12	22	Heat shock protein 70 (Hsp 70) family protein
AT1G20960.1	15	11	U5 small nuclear ribonucleoprotein helicase, putative
AT4G20890.1	11	15	tubulin beta-9 chain
AT5G22040.1	13	8	unknown protein; Has 30201 Blast hits to 17322 proteins in 780 species: Archae - 12; Bacteria - 1396; Metazoa - 17338; Fungi - 3422; Plants - 5037; Viruses - 0; Other Eukaryotes - 2996 (source: NCBI BLink).
AT4G23400.1	7	7	plasma membrane intrinsic protein 1;5
AT5G62690.1	12	15	tubulin beta chain 2
AT5G62390.1	11	5	BCL-2-associated athanogene 7
AT3G11130.1	18	25	Clathrin, heavy chain
AT2G33340.1	12	11	MOS4-associated complex 3B
AT5G44340.1	11	15	tubulin beta chain 4
AT5G39570.1	11	21	FUNCTIONS IN: molecular_function unknown; INVOLVED IN: biological_process unknown; LOCATED IN: cytosol, nucleus; EXPRESSED IN: 25 plant structures; EXPRESSED DURING: 14 growth stages; BEST Arabidopsis thaliana protein match is: glycine-rich protein (TAIR:AT3G29075.1); Has 30201 Blast hits to 17322 proteins in 780 species: Archae - 12; Bacteria - 1396; Metazoa - 17338; Fungi - 3422; Plants - 5037;…
AT1G10290.1	14	18	dynamin-like protein 6
AT2G38040.1	13	21	acetyl Co-enzyme a carboxylase carboxyltransferase alpha subunit
AT3G08590.1	16	13	Phosphoglycerate mutase, 2,3-bisphosphoglycerate-independent
AT1G54270.1	10	17	eif4a-2
AT3G13920.1	10	14	eukaryotic translation initiation factor 4A1
AT4G39080.1	11	11	vacuolar proton ATPase A3
AT5G35200.1	12	11	ENTH/ANTH/VHS superfamily protein
AT4G39260.1	6	9	cold, circadian rhythm, and RNA binding 1
AT1G59610.1	17	14	dynamin-like 3
AT3G22880.1	5	0	DNA repair (Rad51) family protein
ATCG00490.1	9	18	ribulose-bisphosphate carboxylases
AT5G57110.1	12	19	autoinhibited Ca2+ -ATPase, isoform 8
ATCG01130.1	14	12	Ycf1 protein
AT3G62330.1	11	22	Zinc knuckle (CCHC-type) family protein
AT5G09810.1	14	14	actin 7
AT2G36850.1	10	9	glucan synthase-like 8
AT1G51980.1	13	13	Insulinase (Peptidase family M16) protein
AT2G40660.1	10	17	Nucleic acid-binding, OB-fold-like protein
AT2G07560.1	12	14	H(+)-ATPase 6
AT1G04820.1	12	12	tubulin alpha-4 chain
AT1G42970.1	12	14	glyceraldehyde-3-phosphate dehydrogenase B subunit
AT3G17840.1	9	16	receptor-like kinase 902
AT5G13000.1	12	6	glucan synthase-like 12
AT2G32240.1	16	0	FUNCTIONS IN: molecular_function unknown; INVOLVED IN: response to cadmium ion; LOCATED IN: plasma membrane; EXPRESSED IN: 25 plant structures; EXPRESSED DURING: 13 growth stages; CONTAINS InterPro DOMAIN/s: Prefoldin (InterPro:IPR009053); BEST Arabidopsis thaliana protein match is: unknown protein (TAIR:AT1G05320.3); Has 470429 Blast hits to 168274 proteins in 4282 species: Archae - 6896; Bacter…
AT1G59870.1	13	13	ABC-2 and Plant PDR ABC-type transporter family protein
AT3G15730.1	11	3	phospholipase D alpha 1
AT1G12900.1	8	11	glyceraldehyde 3-phosphate dehydrogenase A subunit 2
AT1G78920.1	10	10	vacuolar H+-pyrophosphatase 2
AT4G20360.1	10	10	RAB GTPase homolog E1B
AT1G74470.1	8	14	Pyridine nucleotide-disulphide oxidoreductase family protein
AT1G09640.1	9	17	Translation elongation factor EF1B, gamma chain
AT1G20010.1	8	11	tubulin beta-5 chain
AT4G35630.1	8	17	phosphoserine aminotransferase
AT1G01620.1	7	7	plasma membrane intrinsic protein 1C
AT1G09770.1	9	9	cell division cycle 5
AT1G80070.1	14	16	Pre-mRNA-processing-splicing factor
AT2G32080.1	6	8	purin-rich alpha 1
AT3G03780.1	10	11	methionine synthase 2
AT5G20290.1	8	6	Ribosomal protein S8e family protein
AT3G45140.1	12	24	lipoxygenase 2
AT2G24520.1	9	8	H(+)-ATPase 5
AT2G45960.3	7	7	plasma membrane intrinsic protein 1B
AT4G21150.1	11	10	ribophorin II (RPN2) family protein
ATCG00280.1	7	6	photosystem II reaction center protein C
AT3G53420.1	5	6	plasma membrane intrinsic protein 2A
AT1G30230.2	7	8	Glutathione S-transferase, C-terminal-like;Translation elongation factor EF1B/ribosomal protein S6
ATCG00120.1	11	18	ATP synthase subunit alpha
AT5G40810.1	5	4	Cytochrome C1 family
AT4G00430.1	6	7	plasma membrane intrinsic protein 1;4
AT1G06950.1	8	10	translocon at the inner envelope membrane of chloroplasts 110
AT3G27240.1	5	3	Cytochrome C1 family
AT5G19770.1	10	12	tubulin alpha-3
AT3G61260.1	7	6	Remorin family protein
AT1G48480.1	11	11	receptor-like kinase 1
AT1G43170.1	13	18	ribosomal protein 1
AT3G53460.4	10	7	chloroplast RNA-binding protein 29
AT2G05520.1	3	1	glycine-rich protein 3
AT1G05570.1	10	0	callose synthase 1
AT1G49240.1	12	0	actin 8
AT5G42270.1	8	11	FtsH extracellular protease family
AT3G52930.1	9	19	Aldolase superfamily protein
AT3G18780.2	12	14	actin 2
AT4G25960.1	12	5	P-glycoprotein 2
AT1G52400.1	8	9	beta glucosidase 18
AT1G06220.2	7	11	Ribosomal protein S5/Elongation factor G/III/V family protein
AT2G33410.1	7	7	RNA-binding (RRM/RBD/RNP motifs) family protein
AT4G11150.1	8	11	vacuolar ATP synthase subunit E1
AT2G21390.1	9	20	Coatomer, alpha subunit
AT3G09630.1	11	16	Ribosomal protein L4/L1 family
AT1G17580.1	10	0	myosin 1
AT4G03550.1	7	5	glucan synthase-like 5
AT4G38680.1	5	1	glycine rich protein 2
AT4G35100.1	5	6	plasma membrane intrinsic protein 3
AT3G62700.1	10	6	multidrug resistance-associated protein 10
AT5G28540.1	9	24	heat shock protein 70 (Hsp 70) family protein
AT4G27000.1	5	4	RNA-binding (RRM/RBD/RNP motifs) family protein
AT1G55490.1	9	17	chaperonin 60 beta
AT2G31960.1	9	0	glucan synthase-like 3
AT2G33040.1	8	6	gamma subunit of Mt ATP synthase
AT3G12110.1	11	12	actin-11
AT4G22010.1	10	8	SKU5 similar 4
AT2G17630.1	6	11	Pyridoxal phosphate (PLP)-dependent transferases superfamily protein
ATCG00270.1	5	4	photosystem II reaction center protein D
AT5G04280.1	10	20	RNA-binding (RRM/RBD/RNP motifs) family protein with retrovirus zinc finger-like domain
AT5G42080.1	9	14	dynamin-like protein
AT1G09590.1	6	0	Translation protein SH3-like family protein
AT3G06650.1	6	7	ATP-citrate lyase B-1
AT5G28740.1	7	7	Tetratricopeptide repeat (TPR)-like superfamily protein
AT5G11560.1	9	6	catalytics
AT2G21410.1	8	9	vacuolar proton ATPase A2
AT2G44710.1	7	5	RNA-binding (RRM/RBD/RNP motifs) family protein
AT3G09200.1	7	9	Ribosomal protein L10 family protein
AT1G30400.1	9	0	multidrug resistance-associated protein 1
AT2G45820.1	7	8	Remorin family protein
AT1G69840.1	9	6	SPFH/Band 7/PHB domain-containing membrane-associated protein family
AT5G56010.1	8	28	heat shock protein 81-3
AT1G62020.1	9	18	Coatomer, alpha subunit
AT3G49430.1	9	9	SER/ARG-rich protein 34A
AT4G28750.1	5	5	Photosystem I reaction centre subunit IV / PsaE protein
AT2G36880.1	6	7	methionine adenosyltransferase 3
AT3G28860.1	10	15	ATP binding cassette subfamily B19
AT5G55670.1	7	9	RNA-binding (RRM/RBD/RNP motifs) family protein
AT1G52030.2	9	8	myrosinase-binding protein 2
AT5G14670.1	3	5	ADP-ribosylation factor A1B
AT1G18210.1	7	0	Calcium-binding EF-hand family protein
AT4G12980.1	6	6	Auxin-responsive family protein
AT1G78570.1	9	10	rhamnose biosynthesis 1
AT5G19510.1	6	6	Translation elongation factor EF1B/ribosomal protein S6 family protein
AT2G44640.1	6	6	FUNCTIONS IN: molecular_function unknown; INVOLVED IN: biological_process unknown; LOCATED IN: mitochondrion, chloroplast, plasma membrane, plastid, chloroplast envelope; EXPRESSED IN: 23 plant structures; EXPRESSED DURING: 13 growth stages; CONTAINS InterPro DOMAIN/s: Protein of unknown function DUF3769 (InterPro:IPR022244); BEST Arabidopsis thaliana protein match is: pigment defective 320 (TAIR…
AT3G08580.1	8	12	ADP/ATP carrier 1
AT4G33625.1	3	2	FUNCTIONS IN: molecular_function unknown; INVOLVED IN: biological_process unknown; LOCATED IN: plasma membrane, vacuole; EXPRESSED IN: cultured cell; CONTAINS InterPro DOMAIN/s: Golgi apparatus membrane protein TVP15 (InterPro:IPR013714); Has 59 Blast hits to 59 proteins in 18 species: Archae - 0; Bacteria - 0; Metazoa - 0; Fungi - 0; Plants - 50; Viruses - 0; Other Eukaryotes - 9 (source: NCBI B…
AT5G02870.1	8	16	Ribosomal protein L4/L1 family
AT3G07160.1	8	7	glucan synthase-like 10
AT2G47610.1	8	10	Ribosomal protein L7Ae/L30e/S12e/Gadd45 family protein
AT5G58190.2	6	8	evolutionarily conserved C-terminal region 10
AT1G48120.1	7	1	hydrolases;protein serine/threonine phosphatases
AT3G03950.3	6	14	evolutionarily conserved C-terminal region 1
AT2G26250.1	7	10	3-ketoacyl-CoA synthase 10
AT1G65270.2	5	1	unknown protein; FUNCTIONS IN: molecular_function unknown; INVOLVED IN: biological_process unknown; LOCATED IN: endoplasmic reticulum, plasma membrane; EXPRESSED IN: 24 plant structures; EXPRESSED DURING: 13 growth stages; Has 149 Blast hits to 149 proteins in 49 species: Archae - 0; Bacteria - 0; Metazoa - 98; Fungi - 0; Plants - 47; Viruses - 0; Other Eukaryotes - 4 (source: NCBI BLink).
AT4G24190.1	8	8	Chaperone protein htpG family protein
AT2G05120.1	10	4	Nucleoporin, Nup133/Nup155-like
AT2G21060.1	4	2	glycine-rich protein 2B
AT1G20110.1	9	12	RING/FYVE/PHD zinc finger superfamily protein
AT2G16640.1	9	2	multimeric translocon complex in the outer envelope membrane 132
AT5G56030.1	7	27	heat shock protein 81-2
AT3G26420.1	8	9	RNA-binding (RRM/RBD/RNP motifs) family protein with retrovirus zinc finger-like domain
AT5G40770.1	5	7	prohibitin 3
AT5G61020.1	8	17	evolutionarily conserved C-terminal region 3
AT5G13450.1	6	3	delta subunit of Mt ATP synthase
AT1G29910.1	4	4	chlorophyll A/B binding protein 3
AT1G33680.1	9	9	KH domain-containing protein
AT2G38770.1	7	5	P-loop containing nucleoside triphosphate hydrolases superfamily protein
AT1G65440.1	7	2	global transcription factor group B1
AT5G44780.1	6	10	unknown protein; BEST Arabidopsis thaliana protein match is: unknown protein (TAIR:AT4G20020.2); Has 9661 Blast hits to 6233 proteins in 635 species: Archae - 4; Bacteria - 1116; Metazoa - 4251; Fungi - 1510; Plants - 1359; Viruses - 43; Other Eukaryotes - 1378 (source: NCBI BLink).
AT1G12840.1	8	8	vacuolar ATP synthase subunit C (VATC) / V-ATPase C subunit / vacuolar proton pump C subunit (DET3)
AT1G14850.1	7	0	nucleoporin 155
AT1G18540.1	10	11	Ribosomal protein L6 family protein
AT1G27090.1	5	3	glycine-rich protein
AT1G74050.1	10	11	Ribosomal protein L6 family protein
AT1G17260.1	5	5	autoinhibited H(+)-ATPase isoform 10
AT5G49910.1	8	13	chloroplast heat shock protein 70-2
AT2G37620.1	10	13	actin 1
AT3G22330.1	8	14	putative mitochondrial RNA helicase 2
AT3G09740.1	6	10	syntaxin of plants 71
AT5G30510.1	6	7	ribosomal protein S1
AT3G20820.1	7	14	Leucine-rich repeat (LRR) family protein
AT1G05460.1	7	7	P-loop containing nucleoside triphosphate hydrolases superfamily protein
AT5G66570.1	6	11	PS II oxygen-evolving complex 1
AT5G51200.1	5	0	Protein of unknown function (DUF3414)
AT5G42570.1	7	3	B-cell receptor-associated 31-like
AT5G35180.4	6	1	Protein of unknown function (DUF1336)
AT4G01850.1	6	6	S-adenosylmethionine synthetase 2
AT3G17390.1	5	8	S-adenosylmethionine synthetase family protein
AT2G39330.1	9	4	jacalin-related lectin 23
AT3G13224.2	6	7	RNA-binding (RRM/RBD/RNP motifs) family protein
AT5G66760.1	8	7	succinate dehydrogenase 1-1
AT1G02840.1	6	8	RNA-binding (RRM/RBD/RNP motifs) family protein
AT4G16340.1	8	0	guanyl-nucleotide exchange factors;GTPase binding;GTP binding
AT1G79280.2	9	0	nuclear pore anchor
AT1G01510.1	6	2	NAD(P)-binding Rossmann-fold superfamily protein
AT5G07090.1	6	7	Ribosomal protein S4 (RPS4A) family protein
AT4G31480.1	7	9	Coatomer, beta subunit
AT5G38480.1	7	10	general regulatory factor 3
AT5G04990.1	5	2	SAD1/UNC-84 domain protein 1
AT4G11420.1	11	15	eukaryotic translation initiation factor 3A
AT5G20490.1	8	0	Myosin family protein with Dil domain
AT3G50670.1	5	5	U1 small nuclear ribonucleoprotein-70K
AT5G58420.1	6	0	Ribosomal protein S4 (RPS4A) family protein
AT1G32050.1	1	0	SCAMP family protein
AT3G61870.1	2	2	unknown protein; FUNCTIONS IN: molecular_function unknown; INVOLVED IN: biological_process unknown; LOCATED IN: chloroplast, chloroplast inner membrane, chloroplast envelope; EXPRESSED IN: 23 plant structures; EXPRESSED DURING: 14 growth stages; Has 200 Blast hits to 200 proteins in 73 species: Archae - 0; Bacteria - 112; Metazoa - 0; Fungi - 0; Plants - 53; Viruses - 0; Other Eukaryotes - 35 (so…
AT2G27730.1	4	4	copper ion binding
AT5G60790.1	7	5	ABC transporter family protein
AT5G26000.1	7	5	thioglucoside glucohydrolase 1
AT4G24280.1	6	11	chloroplast heat shock protein 70-1
AT5G49460.1	5	7	ATP citrate lyase subunit B 2
AT5G65220.1	3	4	Ribosomal L29 family protein
AT3G15980.2	6	7	Coatomer, beta' subunit
AT3G20000.1	5	3	translocase of the outer mitochondrial membrane 40
AT5G01530.1	4	6	light harvesting complex photosystem II
AT3G50370.1	6	7	unknown protein; FUNCTIONS IN: molecular_function unknown; INVOLVED IN: biological_process unknown; LOCATED IN: cellular_component unknown; EXPRESSED IN: 26 plant structures; EXPRESSED DURING: 15 growth stages; Has 27734 Blast hits to 16708 proteins in 1259 species: Archae - 81; Bacteria - 3434; Metazoa - 10876; Fungi - 2514; Plants - 987; Viruses - 212; Other Eukaryotes - 9630 (source: NCBI BLin…
AT5G27850.1	7	9	Ribosomal protein L18e/L15 superfamily protein
AT2G43030.1	7	8	Ribosomal protein L3 family protein
AT1G79990.1	5	5	structural molecules
AT5G63420.1	8	8	RNA-metabolising metallo-beta-lactamase family protein
AT2G18110.1	4	6	Translation elongation factor EF1B/ribosomal protein S6 family protein
AT2G37220.1	5	4	RNA-binding (RRM/RBD/RNP motifs) family protein
AT4G34980.1	6	13	subtilisin-like serine protease 2
AT4G35000.1	6	7	ascorbate peroxidase 3
AT4G38970.1	7	9	fructose-bisphosphate aldolase 2
AT1G22060.1	6	0	LOCATED IN: vacuole; EXPRESSED IN: 23 plant structures; EXPRESSED DURING: 13 growth stages; BEST Arabidopsis thaliana protein match is: FBD, F-box and Leucine Rich Repeat domains containing protein (TAIR:AT1G22000.1); Has 84739 Blast hits to 38714 proteins in 2257 species: Archae - 1436; Bacteria - 11314; Metazoa - 40747; Fungi - 7706; Plants - 4675; Viruses - 308; Other Eukaryotes - 18553 (sourc…
AT5G63120.2	3	0	P-loop containing nucleoside triphosphate hydrolases superfamily protein
AT5G16050.1	7	9	general regulatory factor 5
AT3G16470.1	6	0	Mannose-binding lectin superfamily protein
AT3G25520.1	5	2	ribosomal protein L5
AT3G50820.1	5	8	photosystem II subunit O-2
AT5G23630.1	9	0	phosphate deficiency response 2
AT3G55360.1	5	2	3-oxo-5-alpha-steroid 4-dehydrogenase family protein
AT2G38550.1	4	3	Transmembrane proteins 14C
AT3G25920.1	7	12	ribosomal protein L15
AT4G39330.1	6	8	cinnamyl alcohol dehydrogenase 9
AT1G77180.1	8	7	chromatin protein family
AT1G49600.1	4	5	RNA-binding protein 47A
AT1G78300.1	6	12	general regulatory factor 2
AT4G02770.1	4	9	photosystem I subunit D-1
AT3G63490.1	5	6	Ribosomal protein L1p/L10e family
AT5G14740.1	3	8	carbonic anhydrase 2
AT2G34480.1	3	5	Ribosomal protein L18ae/LX family protein
AT5G14320.1	3	3	Ribosomal protein S13/S18 family
AT3G02420.1	5	1	unknown protein; FUNCTIONS IN: molecular_function unknown; INVOLVED IN: biological_process unknown; LOCATED IN: membrane; EXPRESSED IN: 25 plant structures; EXPRESSED DURING: 15 growth stages; CONTAINS InterPro DOMAIN/s: Uncharacterised protein family UPF0121 (InterPro:IPR005344); Has 72 Blast hits to 71 proteins in 25 species: Archae - 0; Bacteria - 0; Metazoa - 2; Fungi - 2; Plants - 60; Viruse…
AT5G19690.1	4	3	staurosporin and temperature sensitive 3-like A
AT1G05190.1	8	8	Ribosomal protein L6 family
AT3G20050.1	7	8	T-complex protein 1 alpha subunit
AT4G29900.1	6	4	autoinhibited Ca(2+)-ATPase 10
AT4G24680.1	8	4	modifier of snc1
AT2G26730.1	4	5	Leucine-rich repeat protein kinase family protein
AT1G11260.1	2	3	sugar transporter 1
ATCG00720.1	4	3	photosynthetic electron transfer B
AT5G16590.1	6	5	Leucine-rich repeat protein kinase family protein
AT1G26630.1	5	3	Eukaryotic translation initiation factor 5A-1 (eIF-5A 1) protein
AT2G20140.1	7	10	AAA-type ATPase family protein
AT4G17140.3	9	0	pleckstrin homology (PH) domain-containing protein
AT3G05060.1	4	0	NOP56-like pre RNA processing ribonucleoprotein
AT5G62740.1	8	8	SPFH/Band 7/PHB domain-containing membrane-associated protein family
AT1G54490.1	3	0	exoribonuclease 4
AT3G19130.1	4	5	RNA-binding protein 47B
ATCG00560.1	1	1	photosystem II reaction center protein L
AT1G15820.1	3	6	light harvesting complex photosystem II subunit 6
AT2G36160.1	5	6	Ribosomal protein S11 family protein
AT3G26520.1	1	0	tonoplast intrinsic protein 2
AT5G64040.1	3	2	photosystem I reaction center subunit PSI-N, chloroplast, putative / PSI-N, putative (PSAN)
AT3G46780.1	4	9	plastid transcriptionally active 16
AT5G19620.1	6	2	outer envelope protein of 80 kDa
AT4G27060.1	6	8	ARM repeat superfamily protein
AT4G08350.1	7	2	global transcription factor group A2
AT3G01500.2	3	9	carbonic anhydrase 1
ATCG00020.1	4	5	photosystem II reaction center protein A
AT5G53440.1	6	2	unknown protein; FUNCTIONS IN: molecular_function unknown; INVOLVED IN: biological_process unknown; LOCATED IN: cytosol; EXPRESSED IN: 25 plant structures; EXPRESSED DURING: 15 growth stages; Has 1807 Blast hits to 1807 proteins in 277 species: Archae - 0; Bacteria - 0; Metazoa - 736; Fungi - 347; Plants - 385; Viruses - 0; Other Eukaryotes - 339 (source: NCBI BLink).
AT2G31610.1	6	8	Ribosomal protein S3 family protein
AT3G08510.1	4	5	phospholipase C 2
AT2G27810.1	4	2	nucleobase-ascorbate transporter 12
AT3G01280.1	6	8	voltage dependent anion channel 1
AT2G46780.1	2	5	RNA-binding (RRM/RBD/RNP motifs) family protein
AT2G02050.1	5	0	NADH-ubiquinone oxidoreductase B18 subunit, putative
AT1G72970.1	3	4	Glucose-methanol-choline (GMC) oxidoreductase family protein
ATCG00540.1	5	9	photosynthetic electron transfer A
AT3G49601.1	4	1	FUNCTIONS IN: molecular_function unknown; INVOLVED IN: biological_process unknown; LOCATED IN: cellular_component unknown; CONTAINS InterPro DOMAIN/s: mRNA splicing factor, Cwf21 (InterPro:IPR013170); Has 30201 Blast hits to 17322 proteins in 780 species: Archae - 12; Bacteria - 1396; Metazoa - 17338; Fungi - 3422; Plants - 5037; Viruses - 0; Other Eukaryotes - 2996 (source: NCBI BLink).
ATCG00340.1	4	4	Photosystem I, PsaA/PsaB protein
AT1G61790.1	3	1	Oligosaccharyltransferase complex/magnesium transporter family protein
AT2G27030.3	5	1	calmodulin 5
AT3G58610.1	4	6	ketol-acid reductoisomerase
AT2G01250.1	6	7	Ribosomal protein L30/L7 family protein
AT3G07030.1	8	13	Alba DNA/RNA-binding protein
AT1G33120.1	4	4	Ribosomal protein L6 family
AT5G27540.1	5	1	MIRO-related GTP-ase 1
AT3G01540.2	3	5	DEAD box RNA helicase 1
AT4G27870.1	4	0	Vacuolar iron transporter (VIT) family protein
AT3G19820.1	5	9	cell elongation protein / DWARF1 / DIMINUTO (DIM)
AT1G17745.2	7	8	D-3-phosphoglycerate dehydrogenase
AT1G57990.1	6	0	purine permease 18
AT5G14610.1	3	4	DEAD box RNA helicase family protein
AT3G19760.1	6	8	eukaryotic initiation factor 4A-III
ATCG00780.1	4	4	ribosomal protein L14
AT5G28840.1	4	5	GDP-D-mannose 3',5'-epimerase
AT1G03130.1	4	0	photosystem I subunit D-2
AT2G27530.1	4	5	Ribosomal protein L1p/L10e family
AT2G25970.1	4	7	KH domain-containing protein
AT1G04750.1	4	0	vesicle-associated membrane protein 721
AT1G10580.1	5	3	Transducin/WD40 repeat-like superfamily protein
AT1G67430.1	6	0	Ribosomal protein L22p/L17e family protein
AT3G52580.1	5	6	Ribosomal protein S11 family protein
AT3G58730.1	7	5	vacuolar ATP synthase subunit D (VATD) / V-ATPase D subunit / vacuolar proton pump D subunit (VATPD)
AT3G07010.1	4	9	Pectin lyase-like superfamily protein
AT1G75930.1	5	8	extracellular lipase 6
AT1G53500.1	6	4	NAD-dependent epimerase/dehydratase family protein
AT4G15802.1	4	0	heat shock factor binding protein
AT1G48090.1	4	0	calcium-dependent lipid-binding family protein
AT3G27830.1	6	6	ribosomal protein L12-A
AT5G24710.1	4	0	Transducin/WD40 repeat-like superfamily protein
AT3G60600.1	6	5	vesicle associated protein
AT3G49910.1	6	7	Translation protein SH3-like family protein
AT1G27400.1	6	6	Ribosomal protein L22p/L17e family protein
AT4G19210.1	2	2	RNAse l inhibitor protein 2
AT4G34450.1	6	10	coatomer gamma-2 subunit, putative / gamma-2 coat protein, putative / gamma-2 COP, putative
AT2G38110.1	7	5	glycerol-3-phosphate acyltransferase 6
AT2G33120.2	4	6	synaptobrevin-related protein 1
AT2G47470.1	6	7	thioredoxin family protein
AT4G13940.1	6	12	S-adenosyl-L-homocysteine hydrolase
AT3G03960.1	5	11	TCP-1/cpn60 chaperonin family protein
AT2G14120.3	5	4	dynamin related protein
AT5G47200.1	5	6	RAB GTPase homolog 1A
AT5G37510.2	5	7	NADH-ubiquinone dehydrogenase, mitochondrial, putative
AT2G20580.1	5	7	26S proteasome regulatory subunit S2 1A
AT1G21630.2	5	0	Calcium-binding EF hand family protein
AT4G17530.1	5	6	RAB GTPase homolog 1C
AT4G37910.1	6	12	mitochondrial heat shock protein 70-1
AT2G39460.1	4	7	ribosomal protein L23AA
AT1G48110.1	4	2	evolutionarily conserved C-terminal region 7
AT3G62870.1	6	8	Ribosomal protein L7Ae/L30e/S12e/Gadd45 family protein
AT2G03150.1	6	10	ATP/GTP-binding protein family
AT2G22795.1	5	1	unknown protein; BEST Arabidopsis thaliana protein match is: unknown protein (TAIR:AT4G37820.1); Has 799854 Blast hits to 188815 proteins in 4452 species: Archae - 4529; Bacteria - 144236; Metazoa - 287749; Fungi - 87083; Plants - 43826; Viruses - 3662; Other Eukaryotes - 228769 (source: NCBI BLink).
AT1G09780.1	5	5	Phosphoglycerate mutase, 2,3-bisphosphoglycerate-independent
AT4G34670.1	7	5	Ribosomal protein S3Ae
AT1G62940.1	7	8	acyl-CoA synthetase 5
AT2G44120.2	6	8	Ribosomal protein L30/L7 family protein
AT1G79470.1	6	0	Aldolase-type TIM barrel family protein
AT1G19870.1	4	0	IQ-domain 32
AT1G60810.1	6	5	ATP-citrate lyase A-2
AT4G18820.1	7	0	AAA-type ATPase family protein
AT2G20260.1	3	4	photosystem I subunit E-2
AT2G21870.1	5	4	copper ion binding;cobalt ion binding;zinc ion binding
AT3G28710.1	2	4	ATPase, V0/A0 complex, subunit C/D
AT5G09900.3	6	4	26S proteasome regulatory subunit, putative (RPN5)
AT1G14320.1	5	5	Ribosomal protein L16p/L10e family protein
AT3G16480.1	7	0	mitochondrial processing peptidase alpha subunit
AT3G27690.1	2	3	photosystem II light harvesting complex gene 2.3
AT4G10340.1	4	6	light harvesting complex of photosystem II 5
AT5G01590.1	4	8	unknown protein; FUNCTIONS IN: molecular_function unknown; INVOLVED IN: biological_process unknown; LOCATED IN: chloroplast, chloroplast envelope; EXPRESSED IN: 22 plant structures; EXPRESSED DURING: 13 growth stages; Has 60 Blast hits to 59 proteins in 31 species: Archae - 0; Bacteria - 20; Metazoa - 1; Fungi - 2; Plants - 33; Viruses - 0; Other Eukaryotes - 4 (source: NCBI BLink).
AT1G16350.1	6	4	Aldolase-type TIM barrel family protein
AT3G08680.1	5	6	Leucine-rich repeat protein kinase family protein
ATCG00500.1	6	8	acetyl-CoA carboxylase carboxyl transferase subunit beta
AT2G37190.1	5	7	Ribosomal protein L11 family protein
AT2G28000.1	5	12	chaperonin-60alpha
AT5G65430.3	5	9	general regulatory factor 8
AT1G71500.1	2	4	Rieske (2Fe-2S) domain-containing protein
AT5G43940.1	4	7	GroES-like zinc-binding dehydrogenase family protein
AT4G12800.1	3	1	photosystem I subunit l
AT1G31330.1	4	4	photosystem I subunit F
AT5G38600.1	5	4	Proline-rich spliceosome-associated (PSP) family protein / zinc knuckle (CCHC-type) family protein
AT3G09840.1	6	13	cell division cycle 48
AT4G29130.1	3	4	hexokinase 1
AT5G19760.1	3	6	Mitochondrial substrate carrier family protein
AT3G23450.1	4	6	unknown protein; FUNCTIONS IN: molecular_function unknown; INVOLVED IN: biological_process unknown; LOCATED IN: endomembrane system; EXPRESSED IN: 14 plant structures; EXPRESSED DURING: 8 growth stages; Has 694543 Blast hits to 47111 proteins in 2535 species: Archae - 1794; Bacteria - 163056; Metazoa - 258989; Fungi - 49151; Plants - 70496; Viruses - 8919; Other Eukaryotes - 142138 (source: NCBI …
AT5G14040.1	5	10	phosphate transporter 3;1
AT3G12780.1	5	12	phosphoglycerate kinase 1
AT1G64520.1	2	3	regulatory particle non-ATPase 12A
AT1G56110.1	4	5	homolog of nucleolar protein NOP56
AT1G27390.1	4	3	translocase outer membrane 20-2
AT4G04640.1	4	10	ATPase, F1 complex, gamma subunit protein
AT3G23810.1	5	9	S-adenosyl-l-homocysteine (SAH) hydrolase 2
AT2G33850.1	5	1	unknown protein; FUNCTIONS IN: molecular_function unknown; INVOLVED IN: biological_process unknown; LOCATED IN: endomembrane system; EXPRESSED IN: 17 plant structures; EXPRESSED DURING: 9 growth stages; BEST Arabidopsis thaliana protein match is: unknown protein (TAIR:AT1G28400.1); Has 3053 Blast hits to 2119 proteins in 133 species: Archae - 6; Bacteria - 52; Metazoa - 135; Fungi - 96; Plants - …
AT3G18190.1	5	6	TCP-1/cpn60 chaperonin family protein
AT2G42740.1	3	5	ribosomal protein large subunit 16A
AT2G26910.1	4	4	pleiotropic drug resistance 4
AT1G79530.1	4	4	glyceraldehyde-3-phosphate dehydrogenase of plastid 1
AT1G07810.1	5	0	ER-type Ca2+-ATPase 1
AT1G13020.1	5	1	eukaryotic initiation factor 4B2
AT3G14310.1	4	4	pectin methylesterase 3
AT1G24510.1	3	8	TCP-1/cpn60 chaperonin family protein
AT5G24690.1	4	2	Protein of unknown function (DUF3411)
AT2G47240.1	6	8	AMP-dependent synthetase and ligase family protein
AT5G61790.1	4	10	calnexin 1
AT1G02280.1	4	2	translocon at the outer envelope membrane of chloroplasts 33
AT5G41770.1	4	5	crooked neck protein, putative / cell cycle protein, putative
AT1G79920.1	6	10	Heat shock protein 70 (Hsp 70) family protein
AT4G23650.1	2	4	calcium-dependent protein kinase 6
AT5G66680.1	5	8	dolichyl-diphosphooligosaccharide-protein glycosyltransferase 48kDa subunit family protein
AT1G35680.1	3	3	Ribosomal protein L21
AT1G33410.1	4	1	SUPPRESSOR OF AUXIN RESISTANCE1
AT3G52140.4	4	2	tetratricopeptide repeat (TPR)-containing protein
AT1G80410.2	4	12	tetratricopeptide repeat (TPR)-containing protein
AT5G39040.1	4	0	transporter associated with antigen processing protein 2
AT1G73720.1	3	1	transducin family protein / WD-40 repeat family protein
AT1G42960.1	3	4	expressed protein localized to the inner membrane of the chloroplast.
AT3G07110.2	5	6	Ribosomal protein L13 family protein
AT5G50850.1	3	3	Transketolase family protein
AT5G22640.1	6	12	MORN (Membrane Occupation and Recognition Nexus) repeat-containing protein
AT4G17390.1	4	3	Ribosomal protein L23/L15e family protein
AT1G23190.1	4	9	Phosphoglucomutase/phosphomannomutase family protein
AT3G06510.2	6	6	Glycosyl hydrolase superfamily protein
AT3G51550.1	6	1	Malectin/receptor-like protein kinase family protein
AT5G67630.1	6	1	P-loop containing nucleoside triphosphate hydrolases superfamily protein
AT1G19770.1	3	0	purine permease 14
AT2G05920.1	3	4	Subtilase family protein
AT2G27710.1	3	5	60S acidic ribosomal protein family
AT3G29360.1	6	7	UDP-glucose 6-dehydrogenase family protein
AT3G52300.1	5	3	ATP synthase D chain, mitochondrial
AT1G07770.1	6	4	ribosomal protein S15A
AT5G37780.3	5	0	calmodulin 1
AT1G20620.1	4	6	catalase 3
AT1G19360.1	4	1	Nucleotide-diphospho-sugar transferase family protein
AT3G07810.2	2	2	RNA-binding (RRM/RBD/RNP motifs) family protein
AT4G09000.2	5	12	general regulatory factor 1
AT1G04510.1	5	5	MOS4-associated complex 3A
AT1G75680.1	4	3	glycosyl hydrolase 9B7
AT5G51750.1	5	9	subtilase 1.3
AT1G02780.1	4	5	Ribosomal protein L19e family protein
AT1G54080.2	1	2	oligouridylate-binding protein 1A
AT3G13930.1	4	8	Dihydrolipoamide acetyltransferase, long form protein
AT3G13300.1	4	7	Transducin/WD40 repeat-like superfamily protein
AT3G24830.1	4	8	Ribosomal protein L13 family protein
AT5G15490.1	5	6	UDP-glucose 6-dehydrogenase family protein
AT2G27720.2	2	3	60S acidic ribosomal protein family
AT3G45980.1	4	3	Histone superfamily protein
AT1G35160.2	5	12	GF14 protein phi chain
AT4G02930.1	4	6	GTP binding Elongation factor Tu family protein
AT1G70940.1	3	1	Auxin efflux carrier family protein
AT4G16450.1	2	2	unknown protein; FUNCTIONS IN: molecular_function unknown; INVOLVED IN: photorespiration; LOCATED IN: mitochondrion, mitochondrial membrane, mitochondrial respiratory chain complex I, respiratory chain complex I, membrane; EXPRESSED IN: 25 plant structures; EXPRESSED DURING: 15 growth stages; Has 30201 Blast hits to 17322 proteins in 780 species: Archae - 12; Bacteria - 1396; Metazoa - 17338; Fun…
AT3G02780.1	4	4	isopentenyl pyrophosphate:dimethylallyl pyrophosphate isomerase 2
AT3G52920.2	3	0	Family of unknown function (DUF662)
AT1G07320.3	6	0	ribosomal protein L4
AT5G64740.1	4	0	cellulose synthase 6
AT3G02530.1	4	9	TCP-1/cpn60 chaperonin family protein
AT2G46020.2	5	1	transcription regulatory protein SNF2, putative
AT1G26910.1	4	5	Ribosomal protein L16p/L10e family protein
ATMG00070.1	2	2	NADH dehydrogenase subunit 9
AT4G24510.1	3	6	HXXXD-type acyl-transferase family protein
AT3G05530.1	3	7	regulatory particle triple-A ATPase 5A
AT1G75560.1	5	8	zinc knuckle (CCHC-type) family protein
AT3G63095.1	3	4	Tetratricopeptide repeat (TPR)-like superfamily protein
AT4G32260.1	5	8	ATPase, F0 complex, subunit B/B', bacterial/chloroplast
AT2G19730.1	3	5	Ribosomal L28e protein family
AT1G42470.1	6	4	Patched family protein
AT4G37820.1	2	0	unknown protein; BEST Arabidopsis thaliana protein match is: unknown protein (TAIR:AT2G22795.1); Has 433572 Blast hits to 177005 proteins in 4263 species: Archae - 2016; Bacteria - 67591; Metazoa - 157995; Fungi - 49745; Plants - 22011; Viruses - 2192; Other Eukaryotes - 132022 (source: NCBI BLink).
AT1G79340.1	4	1	metacaspase 4
AT4G39990.1	3	3	RAB GTPase homolog A4B
AT2G39800.1	5	7	delta1-pyrroline-5-carboxylate synthase 1
AT1G27650.1	3	1	U2 snRNP auxiliary factor small subunit, putative
AT5G24780.1	5	6	vegetative storage protein 1
AT2G33800.1	3	9	Ribosomal protein S5 family protein
AT3G12145.1	5	6	Leucine-rich repeat (LRR) family protein
AT2G28720.1	4	0	Histone superfamily protein
AT1G56190.1	4	8	Phosphoglycerate kinase family protein
AT3G51050.1	2	1	FG-GAP repeat-containing protein
AT2G18020.1	4	5	Ribosomal protein L2 family
AT5G08530.1	3	3	51 kDa subunit of complex I
AT2G37710.1	3	0	receptor lectin kinase
AT1G11650.2	4	6	RNA-binding (RRM/RBD/RNP motifs) family protein
AT3G48890.1	5	1	membrane-associated progesterone binding protein 3
AT5G15200.1	5	7	Ribosomal protein S4
AT1G54780.1	2	5	thylakoid lumen 18.3 kDa protein
AT4G32470.1	3	2	Cytochrome bd ubiquinol oxidase, 14kDa subunit
AT4G34200.1	5	14	D-3-phosphoglycerate dehydrogenase
AT3G11910.1	4	0	ubiquitin-specific protease 13
AT5G09880.1	4	0	Splicing factor, CC1-like
AT3G16240.1	1	0	delta tonoplast integral protein
AT3G23900.1	3	0	RNA recognition motif (RRM)-containing protein
AT5G35220.1	2	1	Peptidase M50 family protein
AT4G31700.1	5	11	ribosomal protein S6
AT1G22300.1	5	7	general regulatory factor 10
AT3G06860.1	4	3	multifunctional protein 2
AT1G70770.1	4	4	Protein of unknown function DUF2359, transmembrane
AT4G09650.1	4	7	ATP synthase delta-subunit gene
AT2G17870.1	3	4	cold shock domain protein 3
AT1G01300.1	6	13	Eukaryotic aspartyl protease family protein
AT3G24550.1	3	1	proline extensin-like receptor kinase 1
AT4G31580.1	4	4	serine/arginine-rich 22
AT4G04970.1	2	0	glucan synthase-like 1
AT1G20130.1	3	2	GDSL-like Lipase/Acylhydrolase superfamily protein
AT4G39200.1	4	4	Ribosomal protein S25 family protein
AT2G20450.1	3	2	Ribosomal protein L14
AT4G16180.2	5	2	unknown protein; FUNCTIONS IN: molecular_function unknown; INVOLVED IN: biological_process unknown; LOCATED IN: plasma membrane; BEST Arabidopsis thaliana protein match is: unknown protein (TAIR:AT3G28720.1); Has 5 Blast hits to 5 proteins in 3 species: Archae - 0; Bacteria - 0; Metazoa - 0; Fungi - 0; Plants - 4; Viruses - 0; Other Eukaryotes - 1 (source: NCBI BLink).
AT3G53110.1	3	3	P-loop containing nucleoside triphosphate hydrolases superfamily protein
AT2G02740.1	3	3	ssDNA-binding transcriptional regulator
AT2G20120.1	1	0	Protein of unknown function (DUF502)
AT2G03510.1	5	3	SPFH/Band 7/PHB domain-containing membrane-associated protein family
AT3G46830.1	1	6	RAB GTPase homolog A2C
AT5G18520.1	3	0	Lung seven transmembrane receptor family protein
AT5G05000.2	4	5	translocon at the outer envelope membrane of chloroplasts 34
AT5G15090.1	4	9	voltage dependent anion channel 3
AT1G17840.1	4	4	white-brown complex homolog protein 11
AT1G55500.2	4	5	evolutionarily conserved C-terminal region 4
AT1G75630.1	2	0	vacuolar H+-pumping ATPase 16 kDa proteolipid subunit 4
AT1G04690.1	5	1	potassium channel beta subunit 1
AT5G17010.1	1	0	Major facilitator superfamily protein
AT1G78610.1	4	0	mechanosensitive channel of small conductance-like 6
AT4G27090.1	4	4	Ribosomal protein L14
AT5G46800.1	4	2	Mitochondrial substrate carrier family protein
AT1G71080.1	2	0	RNA polymerase II transcription elongation factor
AT4G29060.1	3	12	elongation factor Ts family protein
AT1G17620.1	3	1	Late embryogenesis abundant (LEA) hydroxyproline-rich glycoprotein family
AT1G18450.1	4	3	actin-related protein 4
AT5G19960.1	3	12	RNA-binding (RRM/RBD/RNP motifs) family protein
AT2G45810.1	2	0	DEA(D/H)-box RNA helicase family protein
AT3G01390.1	2	2	vacuolar membrane ATPase 10
AT1G75910.1	4	9	extracellular lipase 4
AT5G19990.1	4	5	regulatory particle triple-A ATPase 6A
AT2G36250.1	2	5	Tubulin/FtsZ family protein
AT1G31850.1	5	2	S-adenosyl-L-methionine-dependent methyltransferases superfamily protein
AT3G51610.1	3	0	unknown protein; FUNCTIONS IN: molecular_function unknown; INVOLVED IN: response to oxidative stress; LOCATED IN: endomembrane system; EXPRESSED IN: 25 plant structures; EXPRESSED DURING: 15 growth stages; Has 53 Blast hits to 53 proteins in 21 species: Archae - 0; Bacteria - 0; Metazoa - 0; Fungi - 0; Plants - 48; Viruses - 0; Other Eukaryotes - 5 (source: NCBI BLink).
AT3G08600.1	4	3	Protein of unknown function (DUF1191)
AT2G45140.1	2	4	plant VAP homolog 12
AT3G04910.1	4	0	with no lysine (K) kinase 1
AT4G29270.1	5	3	HAD superfamily, subfamily IIIB acid phosphatase
AT5G53180.1	2	0	polypyrimidine tract-binding protein 2
AT2G44200.1	6	0	CBF1-interacting co-repressor CIR, N-terminal;Pre-mRNA splicing factor
AT1G09340.1	1	3	chloroplast RNA binding
AT2G34420.1	3	0	photosystem II light harvesting complex gene B1B2
AT3G61860.1	3	0	RNA-binding (RRM/RBD/RNP motifs) family protein
AT2G02160.1	4	1	CCCH-type zinc finger family protein
AT1G10270.1	3	4	glutamine-rich protein 23
AT2G37550.1	4	0	ARF-GAP domain 7
AT1G01790.1	2	1	K+ efflux antiporter 1
AT1G79550.1	3	4	phosphoglycerate kinase
AT1G23860.1	5	6	RS-containing zinc finger protein 21
AT3G50590.1	4	0	Transducin/WD40 repeat-like superfamily protein
AT3G04840.1	5	4	Ribosomal protein S3Ae
AT5G67500.2	5	6	voltage dependent anion channel 2
AT2G01470.1	3	3	SEC12P-like 2 protein
AT1G03600.1	3	3	photosystem II family protein
AT3G18640.1	4	6	Zinc finger C-x8-C-x5-C-x3-H type family protein
ATCG01110.1	2	1	NAD(P)H dehydrogenase subunit H
AT2G45470.1	4	2	FASCICLIN-like arabinogalactan protein 8
AT3G02880.1	4	8	Leucine-rich repeat protein kinase family protein
AT1G80930.1	5	3	MIF4G domain-containing protein / MA3 domain-containing protein
AT3G25290.1	3	1	Auxin-responsive family protein
AT1G76010.1	4	5	Alba DNA/RNA-binding protein
AT3G28220.1	3	5	TRAF-like family protein
AT5G63510.2	3	0	gamma carbonic anhydrase like 1
AT4G02600.1	2	0	Seven transmembrane MLO family protein
AT1G72170.1	3	1	Domain of unknown function (DUF543)
AT3G22110.1	3	3	20S proteasome alpha subunit C1
AT1G07360.1	3	5	CCCH-type zinc fingerfamily protein with RNA-binding domain
AT3G09880.1	4	5	Protein phosphatase 2A regulatory B subunit family protein
AT3G06480.1	2	3	DEAD box RNA helicase family protein
AT4G02290.1	5	4	glycosyl hydrolase 9B13
AT3G53500.2	6	4	RNA-binding (RRM/RBD/RNP motifs) family protein with retrovirus zinc finger-like domain
AT5G12080.1	4	1	mechanosensitive channel of small conductance-like 10
AT3G45030.1	3	4	Ribosomal protein S10p/S20e family protein
AT3G53020.1	4	6	Ribosomal protein L24e family protein
AT5G13440.1	4	1	Ubiquinol-cytochrome C reductase iron-sulfur subunit
AT1G05150.1	3	4	Calcium-binding tetratricopeptide family protein
AT2G39480.1	3	0	P-glycoprotein 6
AT3G14420.1	3	5	Aldolase-type TIM barrel family protein
AT1G36160.1	5	9	acetyl-CoA carboxylase 1
AT3G43300.1	5	1	HOPM interactor 7
AT4G33650.2	3	0	dynamin-related protein 3A
AT5G23890.1	4	0	LOCATED IN: mitochondrion, chloroplast thylakoid membrane, chloroplast, plastid, chloroplast envelope; EXPRESSED IN: 24 plant structures; EXPRESSED DURING: 14 growth stages; CONTAINS InterPro DOMAIN/s: S-layer homology domain (InterPro:IPR001119); BEST Arabidopsis thaliana protein match is: unknown protein (TAIR:AT5G52410.2); Has 1807 Blast hits to 1807 proteins in 277 species: Archae - 0; Bacter…
AT1G27950.1	3	0	glycosylphosphatidylinositol-anchored lipid protein transfer 1
AT2G37270.1	4	7	ribosomal protein 5B
AT1G01320.1	1	1	Tetratricopeptide repeat (TPR)-like superfamily protein
AT5G65260.1	1	1	RNA-binding (RRM/RBD/RNP motifs) family protein
AT3G11940.1	4	8	ribosomal protein 5A
AT3G26935.1	4	0	DHHC-type zinc finger family protein
AT1G52040.1	2	2	myrosinase-binding protein 1
AT5G48900.1	3	7	Pectin lyase-like superfamily protein
AT3G50360.1	2	1	centrin2
AT3G14110.3	3	3	Tetratricopeptide repeat (TPR)-like superfamily protein
AT1G22780.1	3	6	Ribosomal protein S13/S18 family
AT5G60460.1	3	1	Preprotein translocase Sec, Sec61-beta subunit protein
AT3G48680.1	4	0	gamma carbonic anhydrase-like 2
AT1G01610.1	3	4	glycerol-3-phosphate acyltransferase 4
AT2G30620.1	2	3	winged-helix DNA-binding transcription factor family protein
AT1G52000.1	3	0	Mannose-binding lectin superfamily protein
AT2G31980.1	3	1	PHYTOCYSTATIN 2
AT3G49010.1	2	4	breast basic conserved 1
AT3G46060.1	3	5	RAB GTPase homolog 8A
AT4G24690.1	2	0	ubiquitin-associated (UBA)/TS-N domain-containing protein / octicosapeptide/Phox/Bemp1 (PB1) domain-containing protein
AT5G57460.1	4	0	unknown protein; FUNCTIONS IN: molecular_function unknown; INVOLVED IN: biological_process unknown; LOCATED IN: plasma membrane, chloroplast; EXPRESSED IN: 23 plant structures; EXPRESSED DURING: 13 growth stages; Has 166 Blast hits to 166 proteins in 41 species: Archae - 0; Bacteria - 0; Metazoa - 112; Fungi - 4; Plants - 36; Viruses - 0; Other Eukaryotes - 14 (source: NCBI BLink).
AT4G17560.1	3	4	Ribosomal protein L19 family protein
AT5G61780.1	4	0	TUDOR-SN protein 2
AT2G40100.1	3	4	light harvesting complex photosystem II
AT3G17650.1	2	3	YELLOW STRIPE like 5
AT2G39810.1	1	1	ubiquitin-protein ligases
AT1G22450.1	3	0	cytochrome C oxidase 6B
AT3G44110.1	2	6	DNAJ homologue 3
AT2G47580.1	1	0	spliceosomal protein U1A
AT3G55460.1	6	5	SC35-like splicing factor 30
AT5G18380.1	4	0	Ribosomal protein S5 domain 2-like superfamily protein
AT1G48920.1	4	4	nucleolin like 1
AT5G64270.1	4	6	splicing factor, putative
AT3G09680.1	2	1	Ribosomal protein S12/S23 family protein
AT3G16460.1	4	5	Mannose-binding lectin superfamily protein
AT5G42960.1	4	2	unknown protein; FUNCTIONS IN: molecular_function unknown; INVOLVED IN: biological_process unknown; LOCATED IN: mitochondrion, chloroplast, plastid, chloroplast envelope; EXPRESSED IN: 24 plant structures; EXPRESSED DURING: 13 growth stages; BEST Arabidopsis thaliana protein match is: unknown protein (TAIR:AT1G45170.1); Has 30201 Blast hits to 17322 proteins in 780 species: Archae - 12; Bacteria …
AT5G44070.1	2	1	phytochelatin synthase 1 (PCS1)
AT3G20630.1	4	0	ubiquitin-specific protease 14
AT3G47470.1	2	2	light-harvesting chlorophyll-protein complex I subunit A4
AT1G55170.1	3	2	unknown protein; BEST Arabidopsis thaliana protein match is: unknown protein (TAIR:AT3G14750.1); Has 13439 Blast hits to 8993 proteins in 828 species: Archae - 344; Bacteria - 1469; Metazoa - 6958; Fungi - 1008; Plants - 683; Viruses - 29; Other Eukaryotes - 2948 (source: NCBI BLink).
AT5G43970.1	3	5	translocase of outer membrane 22-V
AT5G40270.1	3	0	HD domain-containing metal-dependent phosphohydrolase family protein
AT5G05170.1	3	1	Cellulose synthase family protein
AT4G36020.1	3	2	cold shock domain protein 1
AT2G28900.1	4	6	outer plastid envelope protein 16-1
AT5G60980.2	4	1	Nuclear transport factor 2 (NTF2) family protein with RNA binding (RRM-RBD-RNP motifs) domain
AT3G44320.1	3	3	nitrilase 3
AT3G28830.1	3	1	Protein of unknown function (DUF1216)
AT5G06850.1	3	11	C2 calcium/lipid-binding plant phosphoribosyltransferase family protein
AT3G55320.1	3	1	P-glycoprotein 20
AT5G27120.1	2	1	NOP56-like pre RNA processing ribonucleoprotein
AT2G43950.1	4	2	chloroplast outer envelope protein 37
AT1G12250.1	4	0	Pentapeptide repeat-containing protein
AT5G48880.2	2	8	peroxisomal 3-keto-acyl-CoA thiolase 2
AT3G14415.2	2	5	Aldolase-type TIM barrel family protein
AT5G48760.1	3	6	Ribosomal protein L13 family protein
AT5G45420.1	2	0	Duplicated homeodomain-like superfamily protein
AT4G23940.1	3	0	FtsH extracellular protease family
AT2G32730.1	3	4	26S proteasome regulatory complex, non-ATPase subcomplex, Rpn2/Psmd1 subunit
AT1G24020.1	4	5	MLP-like protein 423
AT3G20550.1	3	0	SMAD/FHA domain-containing protein
AT3G22310.1	3	5	putative mitochondrial RNA helicase 1
AT3G25860.1	2	4	2-oxoacid dehydrogenases acyltransferase family protein
AT3G23780.1	4	0	nuclear RNA polymerase D2A
AT1G68530.1	3	2	3-ketoacyl-CoA synthase 6
AT5G17170.1	1	2	rubredoxin family protein
AT5G11770.1	3	1	NADH-ubiquinone oxidoreductase 20 kDa subunit, mitochondrial
AT5G11200.2	5	4	DEAD/DEAH box RNA helicase family protein
AT1G32490.1	4	0	RNA helicase family protein
AT1G10850.1	3	1	Leucine-rich repeat protein kinase family protein
AT1G61520.1	2	2	photosystem I light harvesting complex gene 3
AT4G15790.1	3	1	unknown protein; INVOLVED IN: biological_process unknown; LOCATED IN: chloroplast; EXPRESSED IN: 21 plant structures; EXPRESSED DURING: 13 growth stages; Has 411 Blast hits to 380 proteins in 121 species: Archae - 4; Bacteria - 107; Metazoa - 85; Fungi - 29; Plants - 59; Viruses - 0; Other Eukaryotes - 127 (source: NCBI BLink).
AT3G15680.1	2	1	Ran BP2/NZF zinc finger-like superfamily protein
AT2G30950.1	4	6	FtsH extracellular protease family
AT3G10730.1	3	0	SAD1/UNC-84 domain protein 2
AT2G28070.1	2	0	ABC-2 type transporter family protein
AT1G14900.1	2	1	high mobility group A
AT1G31817.1	3	2	Ribosomal L18p/L5e family protein
AT1G09140.1	4	7	SERINE-ARGININE PROTEIN 30
AT2G03120.1	3	2	signal peptide peptidase
AT1G22710.1	2	0	sucrose-proton symporter 2
AT1G50200.1	3	6	Alanyl-tRNA synthetase
AT3G06810.1	3	0	acyl-CoA dehydrogenase-related
AT4G21710.1	3	1	DNA-directed RNA polymerase family protein
AT1G73460.1	3	0	Protein kinase superfamily protein
AT5G55660.1	4	1	DEK domain-containing chromatin associated protein
AT1G67700.2	3	2	unknown protein; FUNCTIONS IN: molecular_function unknown; INVOLVED IN: biological_process unknown; LOCATED IN: chloroplast, chloroplast envelope; EXPRESSED IN: 22 plant structures; EXPRESSED DURING: 13 growth stages; Has 49 Blast hits to 49 proteins in 20 species: Archae - 0; Bacteria - 0; Metazoa - 0; Fungi - 0; Plants - 44; Viruses - 0; Other Eukaryotes - 5 (source: NCBI BLink).
AT1G06410.1	3	3	trehalose-phosphatase/synthase 7
ATCG00750.1	2	2	ribosomal protein S11
AT4G16120.1	2	0	COBRA-like protein-7 precursor
AT4G32420.1	2	0	Cyclophilin-like peptidyl-prolyl cis-trans isomerase family protein
AT5G54760.1	1	0	Translation initiation factor SUI1 family protein
AT4G19120.1	4	1	S-adenosyl-L-methionine-dependent methyltransferases superfamily protein
AT1G76550.1	2	2	Phosphofructokinase family protein
AT4G18100.1	2	3	Ribosomal protein L32e
AT3G08030.1	3	4	Protein of unknown function, DUF642
AT1G09760.1	4	6	U2 small nuclear ribonucleoprotein A
AT4G22890.1	2	1	PGR5-LIKE A
AT5G66420.2	3	0	LOCATED IN: cellular_component unknown; EXPRESSED IN: 23 plant structures; EXPRESSED DURING: 13 growth stages; CONTAINS InterPro DOMAIN/s: Uncharacterised conserved protein UCP033271 (InterPro:IPR008322), TIM-barrel signal transduction protein, predicted (InterPro:IPR009215); Has 1232 Blast hits to 1230 proteins in 311 species: Archae - 18; Bacteria - 959; Metazoa - 1; Fungi - 84; Plants - 42; Vi…
AT2G39340.1	3	3	SAC3/GANP/Nin1/mts3/eIF-3 p25 family
AT3G01780.1	4	0	ARM repeat superfamily protein
AT1G60650.1	3	8	RNA-binding (RRM/RBD/RNP motifs) family protein with retrovirus zinc finger-like domain
AT4G00100.1	3	3	ribosomal protein S13A
AT3G18830.1	3	2	polyol/monosaccharide transporter 5
AT1G03870.1	2	0	FASCICLIN-like arabinoogalactan 9
AT2G32720.1	2	3	cytochrome B5 isoform B
AT5G55510.1	1	0	Mitochondrial import inner membrane translocase subunit Tim17/Tim22/Tim23 family protein
AT2G36530.1	3	8	Enolase
AT5G23060.1	3	10	calcium sensing receptor
AT5G56680.1	1	0	Class II aminoacyl-tRNA and biotin synthetases superfamily protein
AT5G46290.3	2	6	3-ketoacyl-acyl carrier protein synthase I
AT2G42800.1	4	0	receptor like protein 29
AT2G20990.3	4	2	synaptotagmin A
AT1G28290.1	2	2	arabinogalactan protein 31
AT1G14830.1	2	6	DYNAMIN-like 1C
AT3G05560.1	3	6	Ribosomal L22e protein family
AT4G37510.1	4	4	Ribonuclease III family protein
AT5G12410.1	4	0	THUMP domain-containing protein
AT5G23575.1	2	0	Transmembrane CLPTM1 family protein
AT3G48500.2	4	2	Nucleic acid-binding, OB-fold-like protein
AT4G24830.1	3	6	arginosuccinate synthase family
AT5G65810.1	2	1	unknown protein; BEST Arabidopsis thaliana protein match is: unknown protein (TAIR:AT3G49720.2); Has 30201 Blast hits to 17322 proteins in 780 species: Archae - 12; Bacteria - 1396; Metazoa - 17338; Fungi - 3422; Plants - 5037; Viruses - 0; Other Eukaryotes - 2996 (source: NCBI BLink).
AT1G36240.1	2	0	Ribosomal protein L7Ae/L30e/S12e/Gadd45 family protein
AT4G32410.1	3	1	cellulose synthase 1
AT1G07660.1	4	2	Histone superfamily protein
AT5G55070.1	3	3	Dihydrolipoamide succinyltransferase
AT1G69830.1	2	4	alpha-amylase-like 3
AT3G14120.1	3	0	FUNCTIONS IN: molecular_function unknown; INVOLVED IN: transport; LOCATED IN: nuclear pore; EXPRESSED IN: 23 plant structures; EXPRESSED DURING: 13 growth stages; CONTAINS InterPro DOMAIN/s: Nuclear pore protein 84/107 (InterPro:IPR007252); Has 5399 Blast hits to 5001 proteins in 612 species: Archae - 19; Bacteria - 730; Metazoa - 2186; Fungi - 823; Plants - 382; Viruses - 37; Other Eukaryotes - …
ATCG01060.1	2	5	iron-sulfur cluster binding;electron carriers;4 iron, 4 sulfur cluster binding
AT5G08570.1	4	5	Pyruvate kinase family protein
AT5G57490.1	3	1	voltage dependent anion channel 4
AT5G10480.3	2	3	Protein-tyrosine phosphatase-like, PTPLA
AT5G54430.1	1	0	Adenine nucleotide alpha hydrolases-like superfamily protein
AT5G47030.1	3	4	ATPase, F1 complex, delta/epsilon subunit
AT4G01100.2	3	1	adenine nucleotide transporter 1
AT2G23350.1	3	5	poly(A) binding protein 4
AT5G60660.1	3	3	plasma membrane intrinsic protein 2;4
AT5G27770.1	3	6	Ribosomal L22e protein family
AT5G64260.1	3	2	EXORDIUM like 2
AT1G55670.1	2	4	photosystem I subunit G
AT3G60190.1	3	4	DYNAMIN-like 1E
AT1G01080.2	2	0	RNA-binding (RRM/RBD/RNP motifs) family protein
AT3G08640.1	2	1	Protein of unknown function (DUF3411)
AT1G16610.3	2	0	arginine/serine-rich 45
AT5G39590.1	2	1	TLD-domain containing nucleolar protein
AT5G54900.1	2	3	RNA-binding protein 45A
AT4G00400.1	2	3	glycerol-3-phosphate acyltransferase 8
AT1G03630.1	3	5	protochlorophyllide oxidoreductase C
AT4G12590.1	3	0	Protein of unknown function DUF106, transmembrane
ATCG00790.1	2	4	ribosomal protein L16
AT1G64880.1	4	7	Ribosomal protein S5 family protein
AT1G04680.1	2	7	Pectin lyase-like superfamily protein
AT5G07560.1	1	1	glycine-rich protein 20
AT5G13650.2	2	2	elongation factor family protein
AT3G09980.1	2	0	Family of unknown function (DUF662)
AT4G28510.1	3	5	prohibitin 1
AT5G10010.1	1	1	unknown protein; FUNCTIONS IN: molecular_function unknown; INVOLVED IN: biological_process unknown; LOCATED IN: nucleolus; EXPRESSED IN: 25 plant structures; EXPRESSED DURING: 15 growth stages; BEST Arabidopsis thaliana protein match is: unknown protein (TAIR:AT5G64910.1); Has 33260 Blast hits to 16857 proteins in 1270 species: Archae - 88; Bacteria - 3040; Metazoa - 11915; Fungi - 3137; Plants -…
AT5G54110.1	2	0	membrane-associated mannitol-induced
AT3G11830.1	3	7	TCP-1/cpn60 chaperonin family protein
AT5G20920.1	3	3	eukaryotic translation initiation factor 2 beta subunit
AT2G30490.1	2	2	cinnamate-4-hydroxylase
AT5G64940.1	3	2	ABC2 homolog 13
AT1G77590.1	2	1	long chain acyl-CoA synthetase 9
ATMG00510.1	2	4	NADH dehydrogenase subunit 7
AT1G62390.1	2	1	Octicosapeptide/Phox/Bem1p (PB1) domain-containing protein / tetratricopeptide repeat (TPR)-containing protein
ATCG00380.1	3	3	chloroplast ribosomal protein S4
AT5G07030.1	3	7	Eukaryotic aspartyl protease family protein
AT3G21810.1	3	8	Zinc finger C-x8-C-x5-C-x3-H type family protein
AT3G48930.1	3	5	Nucleic acid-binding, OB-fold-like protein
AT3G13560.1	1	0	O-Glycosyl hydrolases family 17 protein
AT5G06970.1	2	1	Protein of unknown function (DUF810)
AT5G46110.4	2	5	Glucose-6-phosphate/phosphate translocator-related
AT5G07350.2	4	6	TUDOR-SN protein 1
AT4G25040.1	2	0	Uncharacterised protein family (UPF0497)
AT4G16500.1	2	0	Cystatin/monellin superfamily protein
AT3G08930.1	2	1	LMBR1-like membrane protein
AT4G03280.1	2	3	photosynthetic electron transfer C
ATCG01240.1	3	5	ribosomal protein S7
AT2G23930.1	3	1	probable small nuclear ribonucleoprotein G
AT3G49080.1	2	1	Ribosomal protein S5 domain 2-like superfamily protein
AT4G12640.1	3	3	RNA recognition motif (RRM)-containing protein
AT1G65960.2	2	4	glutamate decarboxylase 2
AT5G01410.1	2	0	Aldolase-type TIM barrel family protein
AT3G55740.1	3	0	proline transporter 2
AT1G55160.3	3	1	unknown protein; FUNCTIONS IN: molecular_function unknown; INVOLVED IN: biological_process unknown; LOCATED IN: mitochondrion, plastid; EXPRESSED IN: 22 plant structures; EXPRESSED DURING: 13 growth stages; BEST Arabidopsis thaliana protein match is: unknown protein (TAIR:AT2G19530.1); Has 63 Blast hits to 63 proteins in 14 species: Archae - 0; Bacteria - 0; Metazoa - 0; Fungi - 0; Plants - 63; V…
AT1G71880.1	3	3	sucrose-proton symporter 1
AT3G51895.1	4	1	sulfate transporter 3;1
ATCG00860.1	3	2	Chloroplast Ycf2;ATPase, AAA type, core
AT5G42980.1	2	3	thioredoxin 3
AT1G12920.1	3	0	eukaryotic release factor 1-2
ATCG00830.1	3	4	ribosomal protein L2
AT5G52860.1	2	0	ABC-2 type transporter family protein
AT1G15120.1	1	0	Ubiquinol-cytochrome C reductase hinge protein
AT1G60780.1	2	2	Clathrin adaptor complexes medium subunit family protein
AT2G35190.1	2	1	novel plant snare 11
AT2G26280.1	2	3	CTC-interacting domain 7
AT4G29330.1	1	1	DERLIN-1
AT3G61820.1	3	7	Eukaryotic aspartyl protease family protein
AT5G22650.1	3	1	histone deacetylase 2B
AT3G60770.1	3	3	Ribosomal protein S13/S15
AT4G26630.1	3	0	DEK domain-containing chromatin associated protein
AT5G20010.1	2	6	RAS-related nuclear protein-1
AT4G38630.1	3	5	regulatory particle non-ATPase 10
ATCG00580.1	2	3	photosystem II reaction center protein E
AT1G74540.1	2	3	cytochrome P450, family 98, subfamily A, polypeptide 8
AT3G52150.1	3	3	RNA-binding (RRM/RBD/RNP motifs) family protein
AT1G23240.1	3	1	Caleosin-related family protein
AT5G26210.1	2	2	alfin-like 4
AT3G28720.1	3	1	unknown protein; FUNCTIONS IN: molecular_function unknown; INVOLVED IN: biological_process unknown; LOCATED IN: cellular_component unknown; EXPRESSED IN: 25 plant structures; EXPRESSED DURING: 13 growth stages; BEST Arabidopsis thaliana protein match is: unknown protein (TAIR:AT5G58100.1); Has 1610 Blast hits to 344 proteins in 85 species: Archae - 0; Bacteria - 567; Metazoa - 95; Fungi - 71; Pla…
AT3G11820.1	4	2	syntaxin of plants 121
AT3G26570.1	3	4	phosphate transporter 2;1
AT3G44340.1	4	1	clone eighty-four
AT5G19390.1	3	0	Rho GTPase activation protein (RhoGAP) with PH domain
AT4G24820.1	1	6	26S proteasome, regulatory subunit Rpn7;Proteasome component (PCI) domain
AT5G23900.1	1	2	Ribosomal protein L13e family protein
AT1G44575.1	3	6	Chlorophyll A-B binding family protein
AT4G21660.2	1	1	proline-rich spliceosome-associated (PSP) family protein
AT1G53210.1	3	2	sodium/calcium exchanger family protein / calcium-binding EF hand family protein
AT1G06760.1	2	0	winged-helix DNA-binding transcription factor family protein
AT4G27585.1	3	4	SPFH/Band 7/PHB domain-containing membrane-associated protein family
AT2G19080.1	2	1	metaxin-related
AT1G63000.1	2	5	nucleotide-rhamnose synthase/epimerase-reductase
AT5G41670.1	3	5	6-phosphogluconate dehydrogenase family protein
AT5G46430.1	2	3	Ribosomal protein L32e
AT4G27440.1	3	4	protochlorophyllide oxidoreductase B
AT1G76490.1	3	0	hydroxy methylglutaryl CoA reductase 1
AT3G27080.1	4	0	translocase of outer membrane 20 kDa subunit 3
AT4G33090.1	3	1	aminopeptidase M1
AT4G24630.1	4	1	DHHC-type zinc finger family protein
AT3G66654.1	2	1	Cyclophilin-like peptidyl-prolyl cis-trans isomerase family protein
AT4G25650.2	3	0	ACD1-like
AT5G26360.1	3	6	TCP-1/cpn60 chaperonin family protein
AT4G18030.1	3	4	S-adenosyl-L-methionine-dependent methyltransferases superfamily protein
AT2G44060.1	2	5	Late embryogenesis abundant protein, group 2
AT1G01100.1	1	1	60S acidic ribosomal protein family
AT1G53840.1	2	0	pectin methylesterase 1
AT1G52730.2	2	0	Transducin/WD40 repeat-like superfamily protein
AT1G26850.1	3	4	S-adenosyl-L-methionine-dependent methyltransferases superfamily protein
AT1G22410.1	3	6	Class-II DAHP synthetase family protein
AT3G44890.1	4	5	ribosomal protein L9
AT5G27640.2	1	3	translation initiation factor 3B1
AT5G51550.1	3	4	EXORDIUM like 3
AT3G25800.1	2	4	protein phosphatase 2A subunit A2
AT1G03860.1	2	3	prohibitin 2
AT2G37340.1	4	8	arginine/serine-rich zinc knuckle-containing protein 33
AT5G16440.1	3	3	isopentenyl diphosphate isomerase 1
AT1G73080.1	2	0	PEP1 receptor 1
AT4G37200.1	3	1	Thioredoxin superfamily protein
AT3G49720.1	2	4	unknown protein; FUNCTIONS IN: molecular_function unknown; INVOLVED IN: biological_process unknown; LOCATED IN: chloroplast thylakoid membrane, Golgi apparatus, plasma membrane, membrane; EXPRESSED IN: 25 plant structures; EXPRESSED DURING: 15 growth stages; BEST Arabidopsis thaliana protein match is: unknown protein (TAIR:AT5G65810.1); Has 64 Blast hits to 64 proteins in 11 species: Archae - 0; …
AT3G10110.1	1	0	Mitochondrial import inner membrane translocase subunit Tim17/Tim22/Tim23 family protein
AT5G48810.1	2	3	cytochrome B5 isoform D
AT3G10650.1	2	0	BEST Arabidopsis thaliana protein match is: nucleoporin-related (TAIR:AT5G20200.1); Has 61042 Blast hits to 31782 proteins in 2093 species: Archae - 202; Bacteria - 16480; Metazoa - 16017; Fungi - 12552; Plants - 1653; Viruses - 629; Other Eukaryotes - 13509 (source: NCBI BLink).
AT5G47010.1	2	2	RNA helicase, putative
AT5G54770.1	2	3	thiazole biosynthetic enzyme, chloroplast (ARA6) (THI1) (THI4)
AT1G53750.1	3	7	regulatory particle triple-A 1A
AT2G01970.1	3	2	Endomembrane protein 70 protein family
AT1G78210.1	2	0	alpha/beta-Hydrolases superfamily protein
AT4G15000.1	4	4	Ribosomal L27e protein family
AT5G52240.1	1	1	membrane steroid binding protein 1
AT5G53170.1	2	0	FTSH protease 11
AT4G32910.1	3	0	CONTAINS InterPro DOMAIN/s: Nuclear pore complex protein, Nucleoporin Nup85-like (InterPro:IPR011502); Has 30201 Blast hits to 17322 proteins in 780 species: Archae - 12; Bacteria - 1396; Metazoa - 17338; Fungi - 3422; Plants - 5037; Viruses - 0; Other Eukaryotes - 2996 (source: NCBI BLink).
AT3G09500.1	2	4	Ribosomal L29 family protein
AT1G13690.1	1	0	ATPase E1
AT1G51060.1	2	0	histone H2A 10
AT1G32080.1	2	2	membrane protein, putative
AT1G08200.1	1	0	UDP-D-apiose/UDP-D-xylose synthase 2
AT1G54060.1	2	0	6B-interacting protein 1-like 1
AT1G64650.1	3	3	Major facilitator superfamily protein
AT1G80460.1	2	2	Actin-like ATPase superfamily protein
AT2G45070.1	3	2	Preprotein translocase Sec, Sec61-beta subunit protein
AT2G40590.1	2	3	Ribosomal protein S26e family protein
AT2G38120.1	1	0	Transmembrane amino acid transporter family protein
AT1G01960.1	2	0	SEC7-like guanine nucleotide exchange family protein
AT5G59150.1	1	0	RAB GTPase homolog A2D
AT5G14240.1	1	1	Thioredoxin superfamily protein
ATCG00350.1	4	6	Photosystem I, PsaA/PsaB protein
AT5G35460.1	2	0	unknown protein; CONTAINS InterPro DOMAIN/s: Protein of unknown function DUF2838 (InterPro:IPR021261); Has 1807 Blast hits to 1807 proteins in 277 species: Archae - 0; Bacteria - 0; Metazoa - 736; Fungi - 347; Plants - 385; Viruses - 0; Other Eukaryotes - 339 (source: NCBI BLink).
AT2G18740.1	1	3	Small nuclear ribonucleoprotein family protein
AT3G10090.1	2	1	Nucleic acid-binding, OB-fold-like protein
AT1G67090.1	2	5	ribulose bisphosphate carboxylase small chain 1A
AT2G16940.2	2	0	Splicing factor, CC1-like
AT2G41530.1	2	3	S-formylglutathione hydrolase
AT3G60830.1	1	1	actin-related protein 7
AT2G07360.2	4	0	SH3 domain-containing protein
AT4G15900.1	2	4	pleiotropic regulatory locus 1
AT4G20440.1	2	3	small nuclear ribonucleoprotein associated protein B
AT5G13010.1	2	3	RNA helicase family protein
AT1G16900.1	3	0	Alg9-like mannosyltransferase family
AT3G22845.1	2	1	emp24/gp25L/p24 family/GOLD family protein
AT5G38660.2	2	1	acclimation of photosynthesis to environment
AT1G70320.1	3	0	ubiquitin-protein ligase 2
AT1G80310.1	2	1	sulfate transmembrane transporters
AT4G35860.1	1	1	GTP-binding 2
AT3G61240.1	3	4	DEA(D/H)-box RNA helicase family protein
AT3G18130.1	2	0	receptor for activated C kinase 1C
AT2G33150.1	1	8	peroxisomal 3-ketoacyl-CoA thiolase 3
AT1G68560.1	3	1	alpha-xylosidase 1
AT1G14410.1	3	2	ssDNA-binding transcriptional regulator
AT3G23750.1	1	0	Leucine-rich repeat protein kinase family protein
AT5G01240.1	1	0	like AUXIN RESISTANT 1
AT5G62270.2	3	1	FUNCTIONS IN: molecular_function unknown; INVOLVED IN: biological_process unknown; LOCATED IN: cellular_component unknown; BEST Arabidopsis thaliana protein match is: mucin-related (TAIR:AT2G02880.1).
AT5G35735.1	2	1	Auxin-responsive family protein
AT1G53430.1	3	0	Leucine-rich repeat transmembrane protein kinase
AT3G49490.1	2	0	unknown protein; Has 722 Blast hits to 186 proteins in 64 species: Archae - 0; Bacteria - 30; Metazoa - 72; Fungi - 48; Plants - 38; Viruses - 0; Other Eukaryotes - 534 (source: NCBI BLink).
AT1G56580.1	4	5	Protein of unknown function, DUF538
AT3G54250.1	4	0	GHMP kinase family protein
AT1G19880.1	1	3	Regulator of chromosome condensation (RCC1) family protein
AT4G15620.1	2	2	Uncharacterised protein family (UPF0497)
AT5G12370.1	1	2	exocyst complex component sec10
AT1G67730.1	3	4	beta-ketoacyl reductase 1
AT5G40200.1	2	0	DegP protease 9
AT1G32190.1	2	0	alpha/beta-Hydrolases superfamily protein
AT5G09590.1	3	8	mitochondrial HSO70 2
AT1G47128.1	2	2	Granulin repeat cysteine protease family protein
AT4G20020.1	1	1	unknown protein; BEST Arabidopsis thaliana protein match is: unknown protein (TAIR:AT5G44780.1); Has 28928 Blast hits to 16023 proteins in 1033 species: Archae - 4; Bacteria - 4155; Metazoa - 15463; Fungi - 2938; Plants - 3091; Viruses - 205; Other Eukaryotes - 3072 (source: NCBI BLink).
AT2G40510.1	2	3	Ribosomal protein S26e family protein
AT2G28150.1	1	0	Domain of unknown function (DUF966)
AT5G50020.2	2	0	DHHC-type zinc finger family protein
AT5G10860.1	2	5	Cystathionine beta-synthase (CBS) family protein
AT5G08440.2	1	0	unknown protein; FUNCTIONS IN: molecular_function unknown; INVOLVED IN: biological_process unknown; EXPRESSED IN: 21 plant structures; EXPRESSED DURING: 13 growth stages; BEST Arabidopsis thaliana protein match is: unknown protein (TAIR:AT5G23490.1).
AT4G34110.1	2	0	poly(A) binding protein 2
AT5G65270.1	2	3	RAB GTPase homolog A4A
AT4G38350.2	3	0	Patched family protein
AT2G32600.1	2	1	hydroxyproline-rich glycoprotein family protein
AT5G06160.1	3	4	splicing factor-related
AT3G08550.1	2	0	elongation defective 1 protein / ELD1 protein
AT3G25070.1	2	0	RPM1 interacting protein 4
AT3G57150.1	2	0	homologue of NAP57
AT3G55220.1	3	2	Cleavage and polyadenylation specificity factor (CPSF) A subunit protein
AT1G79940.1	1	0	DnaJ / Sec63 Brl domains-containing protein
AT5G46070.1	3	2	Guanylate-binding family protein
AT2G47800.1	3	1	multidrug resistance-associated protein 4
AT5G16390.1	2	1	chloroplastic acetylcoenzyme A carboxylase 1
AT5G14910.1	2	0	Heavy metal transport/detoxification superfamily protein
AT5G02940.1	3	3	Protein of unknown function (DUF1012)
AT1G24706.2	3	0	THO2
AT3G02050.1	2	0	K+ uptake transporter 3
AT2G27860.1	1	1	UDP-D-apiose/UDP-D-xylose synthase 1
AT3G52730.1	1	3	ubiquinol-cytochrome C reductase UQCRX/QCR9-like family protein
AT2G43770.1	1	1	Transducin/WD40 repeat-like superfamily protein
AT5G25610.1	2	1	BURP domain-containing protein
AT3G52850.1	2	4	vacuolar sorting receptor homolog 1
AT3G57300.2	2	0	INO80 ortholog
AT5G54100.1	3	0	SPFH/Band 7/PHB domain-containing membrane-associated protein family
AT1G16460.2	1	0	rhodanese homologue 2
AT4G35580.1	2	0	NAC transcription factor-like 9
AT1G18080.1	3	0	Transducin/WD40 repeat-like superfamily protein
AT5G01750.2	2	0	Protein of unknown function (DUF567)
AT1G16700.1	3	1	Alpha-helical ferredoxin
AT2G38170.3	2	0	cation exchanger 1
AT1G75660.1	2	5	5'-3' exoribonuclease 3
AT5G64140.1	2	0	ribosomal protein S28
AT3G06550.2	3	0	O-acetyltransferase family protein
AT1G48860.1	2	2	RNA 3'-terminal phosphate cyclase/enolpyruvate transferase, alpha/beta
AT4G21450.3	2	1	PapD-like superfamily protein
AT4G17600.1	2	2	Chlorophyll A-B binding family protein
AT1G13190.1	2	1	RNA-binding (RRM/RBD/RNP motifs) family protein
AT5G63400.1	2	4	adenylate kinase 1
AT1G78580.1	1	0	trehalose-6-phosphate synthase
AT1G52600.1	2	2	Peptidase S24/S26A/S26B/S26C family protein
AT1G01820.1	3	0	peroxin 11c
AT1G27430.1	3	2	GYF domain-containing protein
AT1G28400.1	2	3	unknown protein; FUNCTIONS IN: molecular_function unknown; INVOLVED IN: biological_process unknown; LOCATED IN: endomembrane system; EXPRESSED IN: 22 plant structures; EXPRESSED DURING: 13 growth stages; BEST Arabidopsis thaliana protein match is: unknown protein (TAIR:AT2G33850.1); Has 45374 Blast hits to 18870 proteins in 668 species: Archae - 72; Bacteria - 1460; Metazoa - 1191; Fungi - 1038; …
AT3G47520.1	2	6	malate dehydrogenase
AT3G62150.1	3	0	P-glycoprotein 21
AT5G47110.1	2	2	Chlorophyll A-B binding family protein
AT1G63830.2	2	0	PLAC8 family protein
AT2G38700.1	3	0	mevalonate diphosphate decarboxylase 1
ATCG00470.1	1	3	ATP synthase epsilon chain
ATCG00740.1	1	2	RNA polymerase subunit alpha
AT5G02450.1	2	4	Ribosomal protein L36e family protein
AT5G23680.1	2	0	Sterile alpha motif (SAM) domain-containing protein
AT5G54600.1	3	5	Translation protein SH3-like family protein
AT1G48410.2	3	6	Stabilizer of iron transporter SufD / Polynucleotidyl transferase
AT1G67680.1	2	2	SRP72 RNA-binding domain
AT2G23310.1	1	0	Rer1 family protein
AT2G07727.1	2	0	Di-haem cytochrome, transmembrane;Cytochrome b/b6, C-terminal
AT3G11070.1	2	1	Outer membrane OMP85 family protein
AT4G26670.1	2	1	Mitochondrial import inner membrane translocase subunit Tim17/Tim22/Tim23 family protein
AT3G28007.1	1	1	Nodulin MtN3 family protein
AT4G18480.1	2	8	P-loop containing nucleoside triphosphate hydrolases superfamily protein
AT5G47690.3	3	0	binding
AT5G52840.1	2	3	NADH-ubiquinone oxidoreductase-related
AT2G35390.2	2	5	Phosphoribosyltransferase family protein
AT1G10170.1	2	0	NF-X-like 1
ATCG00770.1	2	2	ribosomal protein S8
AT1G27310.1	2	1	nuclear transport factor 2A
AT4G36750.1	1	0	Quinone reductase family protein
AT1G26550.1	2	3	FKBP-like peptidyl-prolyl cis-trans isomerase family protein
AT5G08080.3	2	1	syntaxin of plants 132
AT3G12260.1	2	1	LYR family of Fe/S cluster biogenesis protein
ATCG00670.1	1	0	plastid-encoded CLP P
AT2G33810.1	1	0	squamosa promoter binding protein-like 3
AT3G52200.2	2	2	Dihydrolipoamide acetyltransferase, long form protein
AT5G46860.1	3	0	Syntaxin/t-SNARE family protein
AT1G17730.1	2	0	vacuolar protein sorting 46.1
AT3G21865.1	2	0	peroxin 22
AT3G56340.1	3	3	Ribosomal protein S26e family protein
AT5G35430.1	2	0	Tetratricopeptide repeat (TPR)-like superfamily protein
AT3G27390.1	2	0	unknown protein; FUNCTIONS IN: molecular_function unknown; INVOLVED IN: biological_process unknown; LOCATED IN: plasma membrane; EXPRESSED IN: 23 plant structures; EXPRESSED DURING: 13 growth stages; BEST Arabidopsis thaliana protein match is: unknown protein (TAIR:AT5G40640.1); Has 101 Blast hits to 99 proteins in 12 species: Archae - 0; Bacteria - 0; Metazoa - 0; Fungi - 0; Plants - 101; Viruse…
AT5G37310.1	3	0	Endomembrane protein 70 protein family
AT1G04410.1	3	5	Lactate/malate dehydrogenase family protein
AT1G04480.1	2	5	Ribosomal protein L14p/L23e family protein
AT1G29250.1	2	5	Alba DNA/RNA-binding protein
AT1G67170.1	3	0	unknown protein; BEST Arabidopsis thaliana protein match is: unknown protein (TAIR:AT3G14750.1); Has 5478 Blast hits to 4354 proteins in 533 species: Archae - 87; Bacteria - 653; Metazoa - 2554; Fungi - 380; Plants - 418; Viruses - 16; Other Eukaryotes - 1370 (source: NCBI BLink).
AT1G63110.1	1	0	GPI transamidase subunit PIG-U
AT1G09020.1	2	2	homolog of yeast sucrose nonfermenting 4
AT4G04910.1	2	3	AAA-type ATPase family protein
AT2G40540.1	3	1	potassium transporter 2
AT5G16130.1	3	2	Ribosomal protein S7e family protein
AT5G52920.1	2	3	plastidic pyruvate kinase beta subunit 1
AT1G79560.1	2	1	FTSH protease 12
AT3G57330.1	2	2	autoinhibited Ca2+-ATPase 11
AT3G29310.1	2	0	calmodulin-binding protein-related
AT3G11730.1	2	3	Ras-related small GTP-binding family protein
AT4G13510.1	2	2	ammonium transporter 1;1
AT3G54820.1	3	5	plasma membrane intrinsic protein 2;5
AT2G10940.1	2	3	Bifunctional inhibitor/lipid-transfer protein/seed storage 2S albumin superfamily protein
AT3G12740.1	2	1	ALA-interacting subunit 1
AT4G33400.1	2	0	Vacuolar import/degradation, Vid27-related protein
AT3G14940.1	2	1	phosphoenolpyruvate carboxylase 3
AT3G17410.1	2	1	Protein kinase superfamily protein
AT5G22060.1	2	0	DNAJ homologue 2
AT3G22230.1	3	4	Ribosomal L27e protein family
AT1G26110.1	1	1	decapping 5
AT3G23300.1	3	1	S-adenosyl-L-methionine-dependent methyltransferases superfamily protein
AT2G02560.1	3	1	cullin-associated and neddylation dissociated
AT5G17770.1	3	6	NADH:cytochrome B5 reductase 1
AT5G40760.1	2	2	glucose-6-phosphate dehydrogenase 6
AT3G02600.1	2	2	lipid phosphate phosphatase 3
AT1G76940.1	2	0	RNA-binding (RRM/RBD/RNP motifs) family protein
AT5G23740.1	2	3	ribosomal protein S11-beta
AT5G16930.1	2	1	AAA-type ATPase family protein
AT4G11380.2	1	4	Adaptin family protein
AT4G39980.1	3	5	3-deoxy-D-arabino-heptulosonate 7-phosphate synthase 1
AT4G29510.1	1	0	arginine methyltransferase 11
AT2G25310.1	2	1	Protein of unknown function (DUF2012)
AT1G32580.1	2	0	plastid developmental protein DAG, putative
AT5G23750.1	3	0	Remorin family protein
AT2G04030.1	2	12	Chaperone protein htpG family protein
AT1G70070.1	2	3	DEAD/DEAH box helicase, putative
AT4G33010.1	2	1	glycine decarboxylase P-protein 1
AT1G19520.1	2	1	pentatricopeptide (PPR) repeat-containing protein
AT4G25340.1	1	0	FK506 BINDING PROTEIN 53
AT1G16240.1	2	0	syntaxin of plants 51
AT5G59950.5	3	0	RNA-binding (RRM/RBD/RNP motifs) family protein
ATCG00160.1	3	5	ribosomal protein S2
AT1G02080.1	1	1	transcription regulators
AT3G28500.1	1	3	60S acidic ribosomal protein family
AT3G57890.2	1	1	Tubulin binding cofactor C domain-containing protein
AT1G15810.1	2	1	S15/NS1, RNA-binding protein
AT4G10710.1	2	0	global transcription factor C
AT5G47210.1	1	3	Hyaluronan / mRNA binding family
AT5G50000.1	3	0	Protein kinase superfamily protein
AT4G34700.1	2	0	LYR family of Fe/S cluster biogenesis protein
AT4G26940.1	3	0	Galactosyltransferase family protein
AT1G69200.1	2	0	fructokinase-like 2
AT3G08740.1	1	1	elongation factor P (EF-P) family protein
AT1G48240.1	2	0	novel plant snare 12
AT5G18410.1	2	0	transcription activators
AT3G02360.2	2	4	6-phosphogluconate dehydrogenase family protein
AT4G25630.1	3	0	fibrillarin 2
AT2G29190.1	3	0	pumilio 2
AT5G24350.2	1	0	FUNCTIONS IN: molecular_function unknown; INVOLVED IN: biological_process unknown; LOCATED IN: cellular_component unknown; EXPRESSED IN: 23 plant structures; EXPRESSED DURING: 13 growth stages; CONTAINS InterPro DOMAIN/s: Secretory pathway Sec39 (InterPro:IPR013244).
AT1G10200.1	2	4	GATA type zinc finger transcription factor family protein
AT1G10950.1	2	2	transmembrane nine 1
AT1G48370.1	2	1	YELLOW STRIPE like 8
AT1G47260.1	2	3	gamma carbonic anhydrase 2
AT4G25550.1	1	0	Cleavage/polyadenylation specificity factor, 25kDa subunit
AT1G47500.1	3	0	RNA-binding protein 47C'
AT1G22280.3	1	0	phytochrome-associated protein phosphatase type 2C
AT1G17100.1	1	0	SOUL heme-binding family protein
AT1G22330.1	2	0	RNA-binding (RRM/RBD/RNP motifs) family protein
AT3G16780.1	3	0	Ribosomal protein L19e family protein
AT1G48440.1	1	1	B-cell receptor-associated 31-like
AT1G24260.2	3	2	K-box region and MADS-box transcription factor family protein
AT5G14030.1	1	0	translocon-associated protein beta (TRAPB) family protein
AT1G80680.1	3	0	SUPPRESSOR OF AUXIN RESISTANCE 3
AT2G30050.1	2	0	transducin family protein / WD-40 repeat family protein
AT5G62200.1	2	1	Embryo-specific protein 3, (ATS3)
AT3G12490.1	1	0	cystatin B
AT5G07550.1	1	3	glycine-rich protein 19
AT5G05780.1	2	0	RP non-ATPase subunit 8A
AT5G52410.2	2	0	INVOLVED IN: biological_process unknown; LOCATED IN: chloroplast; EXPRESSED IN: 13 plant structures; EXPRESSED DURING: 6 growth stages; CONTAINS InterPro DOMAIN/s: S-layer homology domain (InterPro:IPR001119); BEST Arabidopsis thaliana protein match is: unknown protein (TAIR:AT5G23890.1); Has 35333 Blast hits to 34131 proteins in 2444 species: Archae - 798; Bacteria - 22429; Metazoa - 974; Fungi …
AT1G20340.1	1	0	Cupredoxin superfamily protein
AT3G06300.1	2	0	P4H isoform 2
AT4G24550.2	3	1	Clathrin adaptor complexes medium subunit family protein
AT5G06320.1	1	0	NDR1/HIN1-like 3
AT1G43190.1	2	1	polypyrimidine tract-binding protein 3
AT2G01720.1	2	2	Ribophorin I
AT4G10840.1	2	2	Tetratricopeptide repeat (TPR)-like superfamily protein
AT1G80030.1	2	0	Molecular chaperone Hsp40/DnaJ family protein
AT5G57870.1	3	3	MIF4G domain-containing protein / MA3 domain-containing protein
AT3G06850.1	2	1	2-oxoacid dehydrogenases acyltransferase family protein
AT3G53740.2	2	0	Ribosomal protein L36e family protein
AT3G21190.1	1	2	O-fucosyltransferase family protein
AT4G29410.1	2	2	Ribosomal L28e protein family
AT2G15970.1	1	0	cold regulated 413 plasma membrane 1
AT3G54210.1	3	2	Ribosomal protein L17 family protein
AT4G35335.1	2	0	Nucleotide-sugar transporter family protein
AT1G70520.1	2	0	cysteine-rich RLK (RECEPTOR-like protein kinase) 2
AT2G07707.1	3	2	Plant mitochondrial ATPase, F0 complex, subunit 8 protein
AT1G67590.1	3	0	Remorin family protein
AT2G38290.1	2	1	ammonium transporter 2
AT3G63160.1	2	3	FUNCTIONS IN: molecular_function unknown; INVOLVED IN: biological_process unknown; LOCATED IN: chloroplast outer membrane, thylakoid, chloroplast thylakoid membrane, chloroplast, chloroplast envelope; EXPRESSED IN: 21 plant structures; EXPRESSED DURING: 13 growth stages; BEST Arabidopsis thaliana protein match is: outer envelope membrane protein 7 (TAIR:AT3G52420.1); Has 26 Blast hits to 26 prote…
AT1G20220.1	2	5	Alba DNA/RNA-binding protein
AT1G27970.2	2	1	nuclear transport factor 2B
AT4G39460.1	1	2	S-adenosylmethionine carrier 1
AT1G06890.1	1	2	nodulin MtN21 /EamA-like transporter family protein
AT3G10920.1	1	1	manganese superoxide dismutase 1
AT4G08950.1	2	3	Phosphate-responsive 1 family protein
AT1G30350.1	2	2	Pectin lyase-like superfamily protein
AT5G18550.1	2	3	Zinc finger C-x8-C-x5-C-x3-H type family protein
AT5G20630.1	1	2	germin 3
AT1G07650.2	2	0	Leucine-rich repeat transmembrane protein kinase
AT1G54220.1	2	0	Dihydrolipoamide acetyltransferase, long form protein
AT2G34810.1	2	8	FAD-binding Berberine family protein
AT2G29210.1	2	0	splicing factor PWI domain-containing protein
AT1G65730.1	3	1	YELLOW STRIPE like 7
AT4G05180.1	1	3	photosystem II subunit Q-2
AT4G00660.2	1	3	RNAhelicase-like 8
AT4G39850.3	2	0	peroxisomal ABC transporter 1
AT2G01410.1	2	0	NHL domain-containing protein
AT2G27040.1	1	3	Argonaute family protein
AT5G11710.1	2	0	ENTH/VHS family protein
AT1G12000.1	1	6	Phosphofructokinase family protein
AT2G25520.1	2	0	Drug/metabolite transporter superfamily protein
AT3G14210.1	2	2	epithiospecifier modifier 1
AT4G37640.1	2	0	calcium ATPase 2
AT5G58290.1	2	4	regulatory particle triple-A ATPase 3
AT3G11200.1	1	1	alfin-like 2
ATMG00285.1	2	1	NADH dehydrogenase 2A
AT2G33380.1	1	1	Caleosin-related family protein
AT5G26751.1	2	0	shaggy-related kinase 11
AT2G20360.1	3	4	NAD(P)-binding Rossmann-fold superfamily protein
AT1G08640.1	1	1	Chloroplast J-like domain 1
AT1G09630.1	1	6	RAB GTPase 11C
AT4G04460.1	2	5	Saposin-like aspartyl protease family protein
AT3G62240.1	2	2	RING/U-box superfamily protein
AT5G09440.1	2	3	EXORDIUM like 4
AT2G26510.1	2	0	Xanthine/uracil permease family protein
AT4G10430.1	2	0	TMPIT-like protein
AT3G14810.1	1	0	mechanosensitive channel of small conductance-like 5
AT2G14835.1	2	0	RING/U-box superfamily protein
AT3G61050.1	2	1	Calcium-dependent lipid-binding (CaLB domain) family protein
AT2G37170.1	2	5	plasma membrane intrinsic protein 2
AT3G15000.1	1	1	cobalt ion binding
AT5G13850.1	1	0	nascent polypeptide-associated complex subunit alpha-like protein 3
AT1G04260.1	2	0	CAMV movement protein interacting protein 7
AT1G69250.1	2	0	Nuclear transport factor 2 (NTF2) family protein with RNA binding (RRM-RBD-RNP motifs) domain
AT4G28210.1	2	1	embryo defective 1923
AT3G10370.1	2	1	FAD-dependent oxidoreductase family protein
AT5G61170.1	3	2	Ribosomal protein S19e family protein
AT1G33430.2	3	2	Galactosyltransferase family protein
AT4G12420.1	3	0	Cupredoxin superfamily protein
AT1G50430.1	1	2	Ergosterol biosynthesis ERG4/ERG24 family
AT1G19480.1	2	5	DNA glycosylase superfamily protein
AT3G16950.2	2	2	lipoamide dehydrogenase 1
AT3G03920.1	1	0	H/ACA ribonucleoprotein complex, subunit Gar1/Naf1 protein
AT4G01310.1	1	3	Ribosomal L5P family protein
AT3G60245.1	2	0	Zinc-binding ribosomal protein family protein
AT3G13570.1	2	2	SC35-like splicing factor 30A
AT1G53000.1	1	0	Nucleotide-diphospho-sugar transferases superfamily protein
AT1G04630.1	1	2	GRIM-19 protein
AT4G14070.1	2	0	acyl-activating enzyme 15
ATCG00800.1	2	5	structural constituent of ribosome
AT1G16890.3	2	0	ubiquitin-conjugating enzyme 36
AT5G37640.1	2	0	ubiquitin 9
AT5G08000.1	2	0	glucan endo-1,3-beta-glucosidase-like protein 3
AT2G46540.1	1	0	unknown protein; FUNCTIONS IN: molecular_function unknown; INVOLVED IN: biological_process unknown; LOCATED IN: mitochondrion, membrane; EXPRESSED IN: 25 plant structures; EXPRESSED DURING: 16 growth stages; Has 42 Blast hits to 42 proteins in 11 species: Archae - 0; Bacteria - 0; Metazoa - 0; Fungi - 0; Plants - 42; Viruses - 0; Other Eukaryotes - 0 (source: NCBI BLink).
AT3G03070.1	1	0	NADH-ubiquinone oxidoreductase-related
AT4G04720.1	2	0	calcium-dependent protein kinase 21
AT5G19820.1	2	1	ARM repeat superfamily protein
AT3G53890.1	2	1	Ribosomal protein S21e
AT3G12650.1	2	1	unknown protein; FUNCTIONS IN: molecular_function unknown; INVOLVED IN: biological_process unknown; LOCATED IN: mitochondrion; EXPRESSED IN: 23 plant structures; EXPRESSED DURING: 15 growth stages; Has 31 Blast hits to 31 proteins in 12 species: Archae - 0; Bacteria - 0; Metazoa - 0; Fungi - 0; Plants - 31; Viruses - 0; Other Eukaryotes - 0 (source: NCBI BLink).
AT1G68370.1	1	0	Chaperone DnaJ-domain superfamily protein
AT1G26190.1	1	0	Phosphoribulokinase / Uridine kinase family
AT3G57220.1	2	0	Glycosyl transferase family 4 protein
ATCG00810.1	2	6	ribosomal protein L22
AT1G69295.1	2	0	plasmodesmata callose-binding protein 4
AT1G50300.1	1	4	TBP-associated factor 15
AT1G11890.1	2	0	Synaptobrevin family protein
AT1G12410.1	1	3	CLP protease proteolytic subunit 2
AT3G51140.1	1	1	Protein of unknown function (DUF3353)
AT3G14350.1	3	0	STRUBBELIG-receptor family 7
AT2G20890.1	1	4	photosystem II reaction center PSB29 protein
AT1G45170.1	2	0	unknown protein; BEST Arabidopsis thaliana protein match is: unknown protein (TAIR:AT5G42960.1); Has 62 Blast hits to 62 proteins in 18 species: Archae - 0; Bacteria - 0; Metazoa - 0; Fungi - 0; Plants - 62; Viruses - 0; Other Eukaryotes - 0 (source: NCBI BLink).
AT4G25080.3	2	7	magnesium-protoporphyrin IX methyltransferase
AT4G14320.2	2	0	Zinc-binding ribosomal protein family protein
AT2G23940.1	1	0	Protein of unknown function (DUF788)
AT2G45740.1	3	3	peroxin 11D
AT3G22960.1	1	7	Pyruvate kinase family protein
AT5G08610.1	2	3	P-loop containing nucleoside triphosphate hydrolases superfamily protein
AT1G65020.1	1	0	FUNCTIONS IN: molecular_function unknown; INVOLVED IN: biological_process unknown; LOCATED IN: endoplasmic reticulum, plasma membrane; EXPRESSED IN: 23 plant structures; EXPRESSED DURING: 13 growth stages; CONTAINS InterPro DOMAIN/s: NERD (InterPro:IPR011528); Has 69 Blast hits to 69 proteins in 27 species: Archae - 0; Bacteria - 18; Metazoa - 8; Fungi - 0; Plants - 36; Viruses - 0; Other Eukaryo…
AT2G42500.1	1	1	protein phosphatase 2A-3
AT5G18800.1	2	1	Cox19-like CHCH family protein
ATCG01120.1	2	1	chloroplast ribosomal protein S15
AT1G17220.1	1	0	Translation initiation factor 2, small GTP-binding protein
AT5G03520.1	2	4	RAB GTPase homolog 8C
AT5G05520.1	2	0	Outer membrane OMP85 family protein
AT1G01730.1	1	0	unknown protein; FUNCTIONS IN: molecular_function unknown; INVOLVED IN: biological_process unknown; LOCATED IN: chloroplast; EXPRESSED IN: 23 plant structures; EXPRESSED DURING: 13 growth stages; Has 42 Blast hits to 42 proteins in 17 species: Archae - 0; Bacteria - 2; Metazoa - 5; Fungi - 1; Plants - 34; Viruses - 0; Other Eukaryotes - 0 (source: NCBI BLink).
AT5G51570.1	2	2	SPFH/Band 7/PHB domain-containing membrane-associated protein family
AT5G41685.1	1	1	Mitochondrial outer membrane translocase complex, subunit Tom7
AT4G04340.2	2	2	ERD (early-responsive to dehydration stress) family protein
AT5G09660.4	1	0	peroxisomal NAD-malate dehydrogenase 2
AT3G55770.7	2	2	GATA type zinc finger transcription factor family protein
AT3G26560.1	2	0	ATP-dependent RNA helicase, putative
AT4G16480.1	1	0	inositol transporter 4
AT4G13430.1	2	1	isopropyl malate isomerase large subunit 1
AT1G20760.1	2	0	Calcium-binding EF hand family protein
AT4G22670.1	1	3	HSP70-interacting protein 1
AT1G13570.1	2	0	F-box/RNI-like superfamily protein
AT2G42590.3	2	3	general regulatory factor 9
AT3G59770.3	2	5	sacI homology domain-containing protein / WW domain-containing protein
AT5G40870.1	2	0	uridine kinase/uracil phosphoribosyltransferase 1
AT2G23390.1	2	5	CONTAINS InterPro DOMAIN/s: Protein of unknown function DUF482 (InterPro:IPR007434), Acyl-CoA N-acyltransferase (InterPro:IPR016181); Has 2165 Blast hits to 2163 proteins in 543 species: Archae - 0; Bacteria - 1044; Metazoa - 0; Fungi - 0; Plants - 33; Viruses - 0; Other Eukaryotes - 1088 (source: NCBI BLink).
AT2G04390.1	1	4	Ribosomal S17 family protein
AT2G34680.1	1	0	Outer arm dynein light chain 1 protein
AT5G63550.2	2	0	DEK domain-containing chromatin associated protein
AT5G57290.1	1	1	60S acidic ribosomal protein family
AT4G35830.1	2	0	aconitase 1
ATCG00190.1	2	1	RNA polymerase subunit beta
AT1G20970.1	3	0	FUNCTIONS IN: molecular_function unknown; INVOLVED IN: biological_process unknown; LOCATED IN: plasma membrane, vacuole; EXPRESSED IN: guard cell, cultured cell; BEST Arabidopsis thaliana protein match is: proton pump interactor 1 (TAIR:AT4G27500.1); Has 30201 Blast hits to 17322 proteins in 780 species: Archae - 12; Bacteria - 1396; Metazoa - 17338; Fungi - 3422; Plants - 5037; Viruses - 0; Othe…
AT3G62530.1	1	6	ARM repeat superfamily protein
AT5G51545.1	1	0	low psii accumulation2
AT5G16310.1	1	0	Peptidase C12, ubiquitin carboxyl-terminal hydrolase 1
AT3G60960.1	1	0	Tetratricopeptide repeat (TPR)-like superfamily protein
AT3G23820.1	2	2	UDP-D-glucuronate 4-epimerase 6
AT3G27930.1	1	0	unknown protein; FUNCTIONS IN: molecular_function unknown; INVOLVED IN: N-terminal protein myristoylation; LOCATED IN: cellular_component unknown; EXPRESSED IN: 23 plant structures; EXPRESSED DURING: 14 growth stages; Has 35 Blast hits to 35 proteins in 12 species: Archae - 0; Bacteria - 0; Metazoa - 0; Fungi - 0; Plants - 35; Viruses - 0; Other Eukaryotes - 0 (source: NCBI BLink).
AT3G07180.1	2	0	GPI transamidase component PIG-S-related
AT2G31360.1	2	0	16:0delta9 desaturase 2
AT1G74970.1	2	2	ribosomal protein S9
AT4G27500.1	2	3	proton pump interactor 1
AT3G14990.1	1	2	Class I glutamine amidotransferase-like superfamily protein
AT2G29570.1	2	2	proliferating cell nuclear antigen 2
AT5G47880.1	2	0	eukaryotic release factor 1-1
AT5G18620.2	2	3	chromatin remodeling factor17
AT3G47120.1	1	0	RNA recognition motif (RRM)-containing protein
AT5G49630.1	2	0	amino acid permease 6
AT1G71695.1	1	1	Peroxidase superfamily protein
AT1G29470.1	2	2	S-adenosyl-L-methionine-dependent methyltransferases superfamily protein
AT2G36130.1	2	0	Cyclophilin-like peptidyl-prolyl cis-trans isomerase family protein
AT1G56330.1	1	2	secretion-associated RAS 1B
AT5G67510.1	2	1	Translation protein SH3-like family protein
AT3G13050.1	2	0	Major facilitator superfamily protein
AT1G33230.1	2	0	TMPIT-like protein
AT5G57610.1	2	2	Protein kinase superfamily protein with octicosapeptide/Phox/Bem1p domain
AT5G08040.1	2	0	mitochondrial import receptor subunit TOM5 homolog
AT1G08820.1	2	0	vamp/synaptobrevin-associated protein 27-2
AT3G28790.1	2	0	Protein of unknown function (DUF1216)
AT1G73590.1	1	0	Auxin efflux carrier family protein
AT2G41040.1	2	1	S-adenosyl-L-methionine-dependent methyltransferases superfamily protein
AT5G12470.1	2	5	Protein of unknown function (DUF3411)
AT4G05420.1	1	0	damaged DNA binding protein 1A
AT5G02160.1	1	0	unknown protein; FUNCTIONS IN: molecular_function unknown; INVOLVED IN: biological_process unknown; LOCATED IN: chloroplast thylakoid membrane; EXPRESSED IN: 23 plant structures; EXPRESSED DURING: 13 growth stages; Has 121 Blast hits to 121 proteins in 17 species: Archae - 0; Bacteria - 0; Metazoa - 0; Fungi - 0; Plants - 121; Viruses - 0; Other Eukaryotes - 0 (source: NCBI BLink).
AT1G13930.1	1	0	Involved in response to salt stress. Knockout mutants are hypersensitive to salt stress.
AT1G67350.1	1	0	unknown protein; Has 2 Blast hits to 2 proteins in 1 species: Archae - 0; Bacteria - 0; Metazoa - 0; Fungi - 0; Plants - 2; Viruses - 0; Other Eukaryotes - 0 (source: NCBI BLink).
AT1G74880.1	1	1	NAD(P)H:plastoquinone dehydrogenase complex subunit O
AT1G14040.1	1	0	EXS (ERD1/XPR1/SYG1) family protein
AT4G33200.1	2	0	myosin, putative
AT3G03600.1	2	0	ribosomal protein S2
AT2G31570.1	1	2	glutathione peroxidase 2
AT5G42090.1	3	0	Lung seven transmembrane receptor family protein
ATCG00820.1	1	1	ribosomal protein S19
AT2G32450.1	3	0	Calcium-binding tetratricopeptide family protein
AT3G16640.1	2	4	translationally controlled tumor protein
AT1G78880.1	2	1	Ubiquitin-specific protease family C19-related protein
AT5G20650.1	2	3	copper transporter 5
AT4G18040.1	1	0	eukaryotic translation initiation factor 4E
AT5G06530.2	1	0	ABC-2 type transporter family protein
AT1G76810.1	2	1	eukaryotic translation initiation factor 2 (eIF-2) family protein
AT3G61470.1	1	0	photosystem I light harvesting complex gene 2
AT2G45010.1	1	0	PLAC8 family protein
AT2G13560.1	1	5	NAD-dependent malic enzyme 1
AT4G10360.1	1	0	TRAM, LAG1 and CLN8 (TLC) lipid-sensing domain containing protein
AT3G19420.1	1	0	PTEN 2
AT5G22020.1	2	2	Calcium-dependent phosphotriesterase superfamily protein
AT2G37050.3	2	2	Leucine-rich repeat protein kinase family protein
AT3G15010.1	1	7	RNA-binding (RRM/RBD/RNP motifs) family protein
AT1G13210.1	2	0	autoinhibited Ca2+/ATPase II
AT2G14880.1	1	3	SWIB/MDM2 domain superfamily protein
AT5G22630.1	1	0	arogenate dehydratase 5
AT1G80670.1	1	0	Transducin/WD40 repeat-like superfamily protein
AT1G68650.1	2	0	Uncharacterized protein family (UPF0016)
AT1G14510.1	2	2	alfin-like 7
AT1G61250.1	3	2	secretory carrier 3
AT1G11330.2	2	0	S-locus lectin protein kinase family protein
AT5G04430.2	2	4	binding to TOMV RNA 1L (long form)
AT3G58100.1	1	0	plasmodesmata callose-binding protein 5
AT4G21280.1	1	3	photosystem II subunit QA
AT5G24770.1	3	3	vegetative storage protein 2
AT1G74230.1	2	1	glycine-rich RNA-binding protein 5
AT4G03560.1	2	0	two-pore channel 1
AT4G27080.2	2	1	PDI-like 5-4
AT4G22120.1	2	0	ERD (early-responsive to dehydration stress) family protein
AT4G35250.1	2	3	NAD(P)-binding Rossmann-fold superfamily protein
AT2G32930.2	1	0	zinc finger nuclease 2
AT3G60590.3	1	0	unknown protein; BEST Arabidopsis thaliana protein match is: unknown protein (TAIR:AT1G48460.1); Has 35333 Blast hits to 34131 proteins in 2444 species: Archae - 798; Bacteria - 22429; Metazoa - 974; Fungi - 991; Plants - 531; Viruses - 0; Other Eukaryotes - 9610 (source: NCBI BLink).
AT1G51450.1	1	0	TRAUCO
AT1G05520.1	2	1	Sec23/Sec24 protein transport family protein
AT1G11680.1	1	0	CYTOCHROME P450 51G1
AT2G31490.1	2	1	unknown protein; Has 55 Blast hits to 55 proteins in 15 species: Archae - 0; Bacteria - 0; Metazoa - 0; Fungi - 0; Plants - 55; Viruses - 0; Other Eukaryotes - 0 (source: NCBI BLink).
AT1G35720.1	1	0	annexin 1
AT5G20950.1	1	2	Glycosyl hydrolase family protein
AT2G46800.1	1	0	zinc transporter of Arabidopsis thaliana
AT1G69740.1	2	2	Aldolase superfamily protein
AT2G41620.1	1	0	Nucleoporin interacting component (Nup93/Nic96-like) family protein
AT4G24780.1	1	5	Pectin lyase-like superfamily protein
AT3G01150.1	2	0	polypyrimidine tract-binding protein 1
AT2G47640.1	1	3	Small nuclear ribonucleoprotein family protein
AT4G20260.4	2	5	plasma-membrane associated cation-binding protein 1
AT1G70710.1	1	3	glycosyl hydrolase 9B1
AT4G00740.1	3	0	S-adenosyl-L-methionine-dependent methyltransferases superfamily protein
AT5G19350.1	1	2	RNA-binding (RRM/RBD/RNP motifs) family protein
AT1G10960.1	1	0	ferredoxin 1
AT3G48200.1	1	0	unknown protein; FUNCTIONS IN: molecular_function unknown; INVOLVED IN: biological_process unknown; LOCATED IN: endomembrane system; EXPRESSED IN: 21 plant structures; EXPRESSED DURING: 13 growth stages; Has 210 Blast hits to 148 proteins in 42 species: Archae - 0; Bacteria - 118; Metazoa - 0; Fungi - 0; Plants - 48; Viruses - 0; Other Eukaryotes - 44 (source: NCBI BLink).
AT2G25110.1	1	1	stromal cell-derived factor 2-like protein precursor
AT3G06450.1	1	0	HCO3- transporter family
AT3G15710.1	2	2	Peptidase S24/S26A/S26B/S26C family protein
AT3G53710.1	2	1	ARF-GAP domain 6
AT1G76400.1	3	0	Ribophorin I
AT1G06680.1	2	3	photosystem II subunit P-1
AT5G10780.2	2	1	FUNCTIONS IN: molecular_function unknown; INVOLVED IN: biological_process unknown; LOCATED IN: cellular_component unknown; EXPRESSED IN: 22 plant structures; EXPRESSED DURING: 14 growth stages; CONTAINS InterPro DOMAIN/s: Uncharacterised conserved protein UCP017207, transmembrane protein 85 (InterPro:IPR016687), Protein of unknown function DUF1077 (InterPro:IPR009445); Has 395 Blast hits to 395 p…
AT1G15930.2	2	3	Ribosomal protein L7Ae/L30e/S12e/Gadd45 family protein
AT2G15430.1	1	2	DNA-directed RNA polymerase family protein
AT1G20330.1	2	8	sterol methyltransferase 2
AT5G47910.1	1	1	respiratory burst oxidase homologue D
AT1G33170.1	1	0	S-adenosyl-L-methionine-dependent methyltransferases superfamily protein
AT1G54610.2	1	0	Protein kinase superfamily protein
AT2G04360.1	1	0	unknown protein; FUNCTIONS IN: molecular_function unknown; LOCATED IN: chloroplast; EXPRESSED IN: 22 plant structures; EXPRESSED DURING: 13 growth stages; Has 35333 Blast hits to 34131 proteins in 2444 species: Archae - 798; Bacteria - 22429; Metazoa - 974; Fungi - 991; Plants - 531; Viruses - 0; Other Eukaryotes - 9610 (source: NCBI BLink).
AT5G44180.1	1	0	Homeodomain-like transcriptional regulator
AT1G14650.1	1	2	SWAP (Suppressor-of-White-APricot)/surp domain-containing protein / ubiquitin family protein
AT5G13530.1	2	0	protein kinases;ubiquitin-protein ligases
AT2G42210.1	3	0	Mitochondrial import inner membrane translocase subunit Tim17/Tim22/Tim23 family protein
AT2G16850.1	2	4	plasma membrane intrinsic protein 2;8
AT5G41620.1	2	0	FUNCTIONS IN: molecular_function unknown; INVOLVED IN: biological_process unknown; LOCATED IN: chloroplast, plasma membrane; EXPRESSED IN: 9 plant structures; EXPRESSED DURING: 6 growth stages; BEST Arabidopsis thaliana protein match is: intracellular protein transport protein USO1-related (TAIR:AT1G64180.1); Has 30201 Blast hits to 17322 proteins in 780 species: Archae - 12; Bacteria - 1396; Met…
AT1G49040.1	1	0	stomatal cytokinesis defective / SCD1 protein (SCD1)
AT2G30910.1	1	0	actin-related protein C1A
AT4G34490.1	2	1	cyclase associated protein 1
AT5G11150.1	1	0	vesicle-associated membrane protein 713
AT2G03440.1	1	1	nodulin-related protein 1
AT4G27180.1	2	0	kinesin 2
AT1G15400.3	1	0	unknown protein; FUNCTIONS IN: molecular_function unknown; INVOLVED IN: biological_process unknown; LOCATED IN: plasma membrane; EXPRESSED IN: 23 plant structures; EXPRESSED DURING: 13 growth stages; BEST Arabidopsis thaliana protein match is: unknown protein (TAIR:AT1G80180.1); Has 84 Blast hits to 84 proteins in 17 species: Archae - 0; Bacteria - 6; Metazoa - 0; Fungi - 0; Plants - 75; Viruses …
AT1G30620.1	2	3	NAD(P)-binding Rossmann-fold superfamily protein
AT3G52620.1	1	0	unknown protein; Has 11 Blast hits to 11 proteins in 5 species: Archae - 0; Bacteria - 0; Metazoa - 0; Fungi - 0; Plants - 11; Viruses - 0; Other Eukaryotes - 0 (source: NCBI BLink).
AT4G27720.1	2	3	Major facilitator superfamily protein
AT4G28990.2	1	2	RNA-binding protein-related
AT3G52880.2	1	0	monodehydroascorbate reductase 1
AT3G54340.1	2	1	K-box region and MADS-box transcription factor family protein
AT3G22231.1	1	0	pathogen and circadian controlled 1
AT1G28490.1	1	0	syntaxin of plants 61
AT2G42010.1	1	0	phospholipase D beta 1
AT5G62190.1	1	1	DEAD box RNA helicase (PRH75)
AT5G63410.1	1	0	Leucine-rich repeat protein kinase family protein
AT3G10530.1	1	0	Transducin/WD40 repeat-like superfamily protein
AT5G20720.1	1	1	chaperonin 20
AT3G06580.1	1	2	Mevalonate/galactokinase family protein
AT5G25754.1	1	5	RNA polymerase I-associated factor PAF67
AT1G68680.1	1	0	unknown protein; FUNCTIONS IN: molecular_function unknown; INVOLVED IN: biological_process unknown; LOCATED IN: chloroplast; EXPRESSED IN: 23 plant structures; EXPRESSED DURING: 16 growth stages; Has 20 Blast hits to 20 proteins in 11 species: Archae - 0; Bacteria - 0; Metazoa - 0; Fungi - 0; Plants - 20; Viruses - 0; Other Eukaryotes - 0 (source: NCBI BLink).
AT2G05380.1	1	0	glycine-rich protein 3 short isoform
AT3G52640.2	2	1	Zn-dependent exopeptidases superfamily protein
AT4G05120.1	1	0	Major facilitator superfamily protein
AT3G55030.1	1	0	phosphatidylglycerolphosphate synthase 2
AT4G18910.1	1	1	NOD26-like intrinsic protein 1;2
ATMG00060.1	1	0	NADH dehydrogenase subunit 5C
AT3G07680.1	1	0	emp24/gp25L/p24 family/GOLD family protein
AT4G37590.1	1	0	Phototropic-responsive NPH3 family protein
AT1G54100.1	1	3	aldehyde dehydrogenase 7B4
AT3G30300.1	1	0	O-fucosyltransferase family protein
AT3G49240.1	2	1	Pentatricopeptide repeat (PPR) superfamily protein
AT1G31760.1	1	0	SWIB/MDM2 domain superfamily protein
AT4G11260.1	2	1	phosphatase-related
AT1G65820.3	2	2	microsomal glutathione s-transferase, putative
AT1G27900.1	1	1	RNA helicase family protein
AT5G43500.1	2	0	actin-related protein 9
AT2G35490.1	1	3	Plastid-lipid associated protein PAP / fibrillin family protein
AT3G16000.1	1	2	MAR binding filament-like protein 1
AT3G05070.1	1	0	CONTAINS InterPro DOMAIN/s: mRNA splicing factor, Cwf18 (InterPro:IPR013169); Has 292 Blast hits to 292 proteins in 153 species: Archae - 0; Bacteria - 0; Metazoa - 118; Fungi - 83; Plants - 38; Viruses - 11; Other Eukaryotes - 42 (source: NCBI BLink).
AT1G74910.1	1	5	ADP-glucose pyrophosphorylase family protein
AT5G55280.1	1	5	homolog of bacterial cytokinesis Z-ring protein FTSZ 1-1
AT2G45290.1	1	0	Transketolase
AT3G15095.1	1	0	unknown protein; FUNCTIONS IN: molecular_function unknown; INVOLVED IN: biological_process unknown; LOCATED IN: chloroplast; EXPRESSED IN: 22 plant structures; EXPRESSED DURING: 13 growth stages; Has 9762 Blast hits to 6439 proteins in 764 species: Archae - 77; Bacteria - 1339; Metazoa - 3211; Fungi - 718; Plants - 437; Viruses - 131; Other Eukaryotes - 3849 (source: NCBI BLink).
AT2G43460.1	1	1	Ribosomal L38e protein family
AT5G54440.1	2	0	CLUB
AT4G01050.1	2	5	thylakoid rhodanese-like
AT4G10070.1	2	0	KH domain-containing protein
AT5G52420.1	1	0	unknown protein; FUNCTIONS IN: molecular_function unknown; INVOLVED IN: biological_process unknown; LOCATED IN: endoplasmic reticulum; EXPRESSED IN: 24 plant structures; EXPRESSED DURING: 13 growth stages; BEST Arabidopsis thaliana protein match is: unknown protein (TAIR:AT5G23920.1); Has 30201 Blast hits to 17322 proteins in 780 species: Archae - 12; Bacteria - 1396; Metazoa - 17338; Fungi - 342…
AT1G22520.2	1	1	Domain of unknown function (DUF543)
AT4G36250.1	1	6	aldehyde dehydrogenase 3F1
AT2G46520.1	1	0	cellular apoptosis susceptibility protein, putative / importin-alpha re-exporter, putative
AT4G16143.1	1	2	importin alpha isoform 2
AT5G40930.1	2	0	translocase of outer membrane 20-4
AT3G55440.1	1	3	triosephosphate isomerase
AT3G13670.1	1	0	Protein kinase family protein
AT3G20410.1	1	0	calmodulin-domain protein kinase 9
AT2G29080.1	2	3	FTSH protease 3
AT5G67590.1	2	0	NADH-ubiquinone oxidoreductase-related
AT4G23250.1	1	1	kinases;protein kinases
AT2G35720.1	2	0	DNAJ heat shock N-terminal domain-containing protein
AT4G15930.1	1	0	Dynein light chain type 1 family protein
AT3G51160.1	1	0	NAD(P)-binding Rossmann-fold superfamily protein
AT1G69620.1	2	3	ribosomal protein L34
AT3G63260.1	2	0	Protein kinase superfamily protein
AT5G35680.3	2	3	Nucleic acid-binding, OB-fold-like protein
AT5G23120.1	2	1	photosystem II stability/assembly factor, chloroplast (HCF136)
AT5G64290.1	1	2	dicarboxylate transport 2.1
AT4G30010.1	2	3	unknown protein; FUNCTIONS IN: molecular_function unknown; INVOLVED IN: biological_process unknown; LOCATED IN: mitochondrion, plastid; EXPRESSED IN: 26 plant structures; EXPRESSED DURING: 15 growth stages; Has 39 Blast hits to 39 proteins in 18 species: Archae - 0; Bacteria - 0; Metazoa - 0; Fungi - 0; Plants - 39; Viruses - 0; Other Eukaryotes - 0 (source: NCBI BLink).
AT1G21770.1	1	1	Acyl-CoA N-acyltransferases (NAT) superfamily protein
AT1G12310.1	1	1	Calcium-binding EF-hand family protein
AT1G17130.2	1	0	Family of unknown function (DUF572)
AT3G21100.2	2	0	RNA-binding (RRM/RBD/RNP motifs) family protein
AT2G36910.1	2	1	ATP binding cassette subfamily B1
AT1G34130.1	2	0	staurosporin and temperature sensitive 3-like b
AT5G45390.1	1	0	CLP protease P4
AT2G41420.1	1	0	proline-rich family protein
AT1G19580.1	1	0	gamma carbonic anhydrase 1
AT2G27600.1	2	1	AAA-type ATPase family protein
AT2G16600.1	1	1	rotamase CYP 3
AT1G18000.1	1	0	Major facilitator superfamily protein
AT3G11930.3	1	1	Adenine nucleotide alpha hydrolases-like superfamily protein
AT3G49660.1	1	0	Transducin/WD40 repeat-like superfamily protein
AT3G12290.1	1	0	Amino acid dehydrogenase family protein
AT2G18230.1	1	2	pyrophosphorylase 2
AT3G44690.1	2	8	unknown protein; Has 30201 Blast hits to 17322 proteins in 780 species: Archae - 12; Bacteria - 1396; Metazoa - 17338; Fungi - 3422; Plants - 5037; Viruses - 0; Other Eukaryotes - 2996 (source: NCBI BLink).
AT5G03290.1	1	3	isocitrate dehydrogenase V
AT4G23630.1	2	2	VIRB2-interacting protein 1
AT1G29310.1	2	3	SecY protein transport family protein
AT4G16370.1	1	0	oligopeptide transporter
AT5G10200.1	1	2	ARM-repeat/Tetratricopeptide repeat (TPR)-like protein
AT1G64230.4	1	0	ubiquitin-conjugating enzyme 28
AT3G17880.1	1	0	tetraticopeptide domain-containing thioredoxin
AT2G07734.1	1	1	Alpha-L RNA-binding motif/Ribosomal protein S4 family protein
AT2G28430.1	1	0	unknown protein; Has 28 Blast hits to 28 proteins in 12 species: Archae - 0; Bacteria - 0; Metazoa - 0; Fungi - 0; Plants - 28; Viruses - 0; Other Eukaryotes - 0 (source: NCBI BLink).
AT1G04300.3	1	0	TRAF-like superfamily protein
AT3G10220.1	1	0	tubulin folding cofactor B
AT4G02030.2	1	0	Vps51/Vps67 family (components of vesicular transport) protein
AT5G63260.2	1	1	Zinc finger C-x8-C-x5-C-x3-H type family protein
AT1G76180.1	1	1	Dehydrin family protein
AT4G00090.1	1	0	Transducin/WD40 repeat-like superfamily protein
AT1G06530.1	2	3	Tropomyosin-related
AT2G35410.1	2	0	RNA-binding (RRM/RBD/RNP motifs) family protein
AT3G21220.1	2	0	MAP kinase kinase 5
AT4G31880.1	1	0	LOCATED IN: cytosol, chloroplast; EXPRESSED IN: 24 plant structures; EXPRESSED DURING: 14 growth stages; BEST Arabidopsis thaliana protein match is: Tudor/PWWP/MBT superfamily protein (TAIR:AT1G15940.1); Has 137162 Blast hits to 70781 proteins in 2973 species: Archae - 289; Bacteria - 24182; Metazoa - 56725; Fungi - 20130; Plants - 6559; Viruses - 758; Other Eukaryotes - 28519 (source: NCBI BLink…
AT1G77130.1	2	0	plant glycogenin-like starch initiation protein 2
AT3G01790.1	1	0	Ribosomal protein L13 family protein
AT5G23940.1	2	2	HXXXD-type acyl-transferase family protein
AT4G19006.1	1	2	Proteasome component (PCI) domain protein
AT1G66250.1	1	0	O-Glycosyl hydrolases family 17 protein
AT3G13060.2	1	3	evolutionarily conserved C-terminal region 5
AT5G22440.1	2	0	Ribosomal protein L1p/L10e family
AT4G00570.1	1	0	NAD-dependent malic enzyme 2
AT5G64070.1	1	0	phosphatidylinositol 4-OH kinase beta1
AT4G23600.1	1	0	Tyrosine transaminase family protein
AT5G46630.2	2	4	Clathrin adaptor complexes medium subunit family protein
AT5G03470.1	1	6	Protein phosphatase 2A regulatory B subunit family protein
AT3G11710.1	2	3	lysyl-tRNA synthetase 1
AT1G52190.1	1	1	Major facilitator superfamily protein
AT3G51860.1	2	0	cation exchanger 3
AT3G56450.1	1	0	alpha-soluble NSF attachment protein 1
ATCG00710.1	1	2	photosystem II reaction center protein H
AT5G23920.1	1	1	unknown protein; FUNCTIONS IN: molecular_function unknown; INVOLVED IN: biological_process unknown; LOCATED IN: plasma membrane, vacuole; EXPRESSED IN: 22 plant structures; EXPRESSED DURING: 13 growth stages; BEST Arabidopsis thaliana protein match is: unknown protein (TAIR:AT5G52420.1); Has 1807 Blast hits to 1807 proteins in 277 species: Archae - 0; Bacteria - 0; Metazoa - 736; Fungi - 347; Pla…
AT5G60600.1	2	0	4-hydroxy-3-methylbut-2-enyl diphosphate synthase
AT3G14160.1	1	0	2-oxoglutarate-dependent dioxygenase family protein
AT1G79230.1	1	3	mercaptopyruvate sulfurtransferase 1
AT3G18820.1	2	4	RAB GTPase homolog G3F
AT2G31880.1	2	0	Leucine-rich repeat protein kinase family protein
AT3G48030.1	1	0	hypoxia-responsive family protein / zinc finger (C3HC4-type RING finger) family protein
AT2G15290.1	1	0	translocon at inner membrane of chloroplasts 21
AT1G25520.1	2	0	Uncharacterized protein family (UPF0016)
AT1G31730.1	1	0	Adaptin family protein
AT5G19600.1	1	0	sulfate transporter 3;5
AT2G37180.1	1	4	Aquaporin-like superfamily protein
AT5G17210.1	1	0	Protein of unknown function (DUF1218)
ATCG00065.1	2	3	ribosomal protein S12A
AT2G25170.1	1	0	chromatin remodeling factor CHD3 (PICKLE)
AT5G42150.1	1	1	Glutathione S-transferase family protein
AT4G12250.1	1	0	UDP-D-glucuronate 4-epimerase 5
AT3G25150.2	1	1	Nuclear transport factor 2 (NTF2) family protein with RNA binding (RRM-RBD-RNP motifs) domain
AT4G23710.1	1	0	vacuolar ATP synthase subunit G2
AT4G34460.1	2	3	GTP binding protein beta 1
AT1G25490.1	2	4	ARM repeat superfamily protein
AT4G32530.2	1	1	ATPase, F0/V0 complex, subunit C protein
ATCG00550.1	1	0	photosystem II reaction center protein J
AT2G02880.1	1	0	mucin-related
AT1G09130.3	1	1	ATP-dependent caseinolytic (Clp) protease/crotonase family protein
AT1G31230.1	2	0	aspartate kinase-homoserine dehydrogenase i
AT4G30220.2	1	1	small nuclear ribonucleoprotein F
AT3G20800.1	1	0	Cell differentiation, Rcd1-like protein
AT4G23460.1	1	0	Adaptin family protein
AT3G46430.1	1	1	unknown protein; FUNCTIONS IN: molecular_function unknown; INVOLVED IN: biological_process unknown; LOCATED IN: mitochondrion, mitochondrial respiratory chain complex III; EXPRESSED IN: 25 plant structures; EXPRESSED DURING: 15 growth stages; BEST Arabidopsis thaliana protein match is: unknown protein (TAIR:AT5G59613.2); Has 51 Blast hits to 51 proteins in 16 species: Archae - 0; Bacteria - 0; Me…
AT5G13280.1	1	0	aspartate kinase 1
AT1G47530.1	2	0	MATE efflux family protein
AT4G30840.1	1	0	Transducin/WD40 repeat-like superfamily protein
AT1G50670.1	1	2	OTU-like cysteine protease family protein
AT2G22500.1	2	0	uncoupling protein 5
AT3G27180.1	1	0	S-adenosyl-L-methionine-dependent methyltransferases superfamily protein
AT5G18400.2	1	0	Cytokine-induced anti-apoptosis inhibitor 1, Fe-S biogenesis
AT2G32900.1	1	0	centromere/kinetochore protein, putative (ZW10)
AT4G36690.1	1	1	U2 snRNP auxilliary factor, large subunit, splicing factor
AT1G60600.2	1	0	UbiA prenyltransferase family protein
AT4G14965.1	2	0	membrane-associated progesterone binding protein 4
AT3G02260.1	2	0	auxin transport protein (BIG)
AT1G04530.1	1	0	Tetratricopeptide repeat (TPR)-like superfamily protein
AT1G24300.1	2	0	GYF domain-containing protein
AT3G55000.1	1	1	tonneau family protein
AT3G03250.1	1	1	UDP-GLUCOSE PYROPHOSPHORYLASE 1
AT2G27100.1	2	1	C2H2 zinc-finger protein SERRATE (SE)
AT1G30380.1	1	1	photosystem I subunit K
AT4G11960.1	1	0	PGR5-like B
AT1G56423.1	1	0	unknown protein; FUNCTIONS IN: molecular_function unknown; INVOLVED IN: biological_process unknown; LOCATED IN: endomembrane system; Has 30201 Blast hits to 17322 proteins in 780 species: Archae - 12; Bacteria - 1396; Metazoa - 17338; Fungi - 3422; Plants - 5037; Viruses - 0; Other Eukaryotes - 2996 (source: NCBI BLink).
AT2G46450.1	2	0	cyclic nucleotide-gated channel 12
AT1G19570.1	1	1	dehydroascorbate reductase
AT5G04530.1	1	0	3-ketoacyl-CoA synthase 19
AT3G45600.1	1	0	tetraspanin3
AT3G13960.1	2	0	growth-regulating factor 5
AT4G12600.2	2	1	Ribosomal protein L7Ae/L30e/S12e/Gadd45 family protein
AT4G21120.1	1	0	amino acid transporter 1
AT2G41100.1	1	0	Calcium-binding EF hand family protein
AT5G41600.1	1	0	VIRB2-interacting protein 3
AT3G18240.1	1	1	Ribosomal protein S24/S35, mitochondrial
AT1G69460.1	2	0	emp24/gp25L/p24 family/GOLD family protein
AT4G32660.1	1	1	Protein kinase superfamily protein
AT5G03660.1	1	0	Family of unknown function (DUF662)
AT2G29140.1	2	0	pumilio 3
AT2G40030.1	2	0	nuclear RNA polymerase D1B
AT1G69120.1	1	1	K-box region and MADS-box transcription factor family protein
AT1G14380.1	1	0	IQ-domain 28
AT3G05680.2	1	0	embryo defective 2016
AT1G13950.1	2	0	eukaryotic elongation factor 5A-1
ATCG00520.1	1	2	unfolded protein binding
AT2G35510.1	1	0	similar to RCD one 1
AT1G56340.1	1	3	calreticulin 1a
AT5G52540.1	1	1	Protein of unknown function (DUF819)
AT1G71220.2	1	0	UDP-glucose:glycoprotein glucosyltransferases;transferases, transferring hexosyl groups;transferases, transferring glycosyl groups
AT1G43890.1	1	0	RAB GTPASE HOMOLOG B18
AT1G58470.1	1	0	RNA-binding protein 1
AT3G01380.1	1	0	transferases;sulfuric ester hydrolases;catalytics;transferases
AT5G04885.1	1	0	Glycosyl hydrolase family protein
AT1G61870.1	1	1	pentatricopeptide repeat 336
AT5G61140.2	1	0	U5 small nuclear ribonucleoprotein helicase
AT4G38600.1	1	0	HEAT repeat ;HECT-domain (ubiquitin-transferase)
AT5G64030.1	1	0	S-adenosyl-L-methionine-dependent methyltransferases superfamily protein
AT3G04290.1	1	1	Li-tolerant lipase 1
AT1G08480.1	1	2	unknown protein; FUNCTIONS IN: molecular_function unknown; INVOLVED IN: biological_process unknown; LOCATED IN: mitochondrion, plasma membrane, plastid, vacuole; EXPRESSED IN: 27 plant structures; EXPRESSED DURING: 15 growth stages; Has 39 Blast hits to 39 proteins in 13 species: Archae - 0; Bacteria - 0; Metazoa - 0; Fungi - 0; Plants - 39; Viruses - 0; Other Eukaryotes - 0 (source: NCBI BLink).
AT4G26910.1	2	2	Dihydrolipoamide succinyltransferase
AT5G27970.2	1	0	ARM repeat superfamily protein
AT3G10570.1	1	4	cytochrome P450, family 77, subfamily A, polypeptide 6
AT5G04140.2	1	0	glutamate synthase 1
AT3G61110.1	1	3	ribosomal protein S27
AT4G30160.2	1	2	villin 4
AT1G06400.1	1	4	Ras-related small GTP-binding family protein
AT3G55110.1	1	1	ABC-2 type transporter family protein
AT5G20660.1	1	0	Zn-dependent exopeptidases superfamily protein
AT3G55430.1	1	0	O-Glycosyl hydrolases family 17 protein
AT1G70410.2	1	2	beta carbonic anhydrase 4
AT5G20890.1	1	7	TCP-1/cpn60 chaperonin family protein
AT5G08060.1	1	0	unknown protein; FUNCTIONS IN: molecular_function unknown; INVOLVED IN: biological_process unknown; LOCATED IN: mitochondrion; EXPRESSED IN: 24 plant structures; EXPRESSED DURING: 16 growth stages; Has 42 Blast hits to 42 proteins in 17 species: Archae - 0; Bacteria - 0; Metazoa - 0; Fungi - 0; Plants - 41; Viruses - 0; Other Eukaryotes - 1 (source: NCBI BLink).
AT3G47960.1	2	1	Major facilitator superfamily protein
AT1G01050.1	1	0	pyrophosphorylase 1
AT1G58360.1	1	0	amino acid permease 1
AT5G43960.1	1	3	Nuclear transport factor 2 (NTF2) family protein with RNA binding (RRM-RBD-RNP motifs) domain
AT3G51600.1	2	1	lipid transfer protein 5
AT5G08280.1	1	5	hydroxymethylbilane synthase
AT1G49760.1	2	3	poly(A) binding protein 8
AT2G35110.1	1	0	transcription activators
AT3G51950.1	2	2	Zinc finger (CCCH-type) family protein / RNA recognition motif (RRM)-containing protein
AT3G52230.1	1	1	unknown protein; FUNCTIONS IN: molecular_function unknown; INVOLVED IN: biological_process unknown; LOCATED IN: chloroplast outer membrane, chloroplast thylakoid membrane, chloroplast, chloroplast envelope; EXPRESSED IN: 24 plant structures; EXPRESSED DURING: 13 growth stages; Has 29 Blast hits to 29 proteins in 12 species: Archae - 0; Bacteria - 0; Metazoa - 3; Fungi - 0; Plants - 26; Viruses - …
AT1G48460.1	1	0	unknown protein; FUNCTIONS IN: molecular_function unknown; INVOLVED IN: biological_process unknown; LOCATED IN: chloroplast envelope; EXPRESSED IN: 21 plant structures; EXPRESSED DURING: 13 growth stages; BEST Arabidopsis thaliana protein match is: unknown protein (TAIR:AT5G63040.1); Has 60 Blast hits to 60 proteins in 14 species: Archae - 0; Bacteria - 0; Metazoa - 0; Fungi - 0; Plants - 60; Vir…
AT1G53240.1	1	1	Lactate/malate dehydrogenase family protein
AT4G37120.1	1	0	Pre-mRNA splicing Prp18-interacting factor
AT2G36580.1	2	0	Pyruvate kinase family protein
AT4G28980.2	1	0	CDK-activating kinase 1AT
AT5G23310.1	1	0	Fe superoxide dismutase 3
AT1G33490.1	1	0	unknown protein; CONTAINS InterPro DOMAIN/s: Protein of unknown function DUF2062 (InterPro:IPR018639); BEST Arabidopsis thaliana protein match is: unknown protein (TAIR:AT4G10140.1); Has 88 Blast hits to 88 proteins in 29 species: Archae - 0; Bacteria - 28; Metazoa - 0; Fungi - 0; Plants - 54; Viruses - 0; Other Eukaryotes - 6 (source: NCBI BLink).
AT5G46700.1	1	0	Tetraspanin family protein
ATCG00730.1	1	2	photosynthetic electron transfer D
AT5G07910.1	1	0	Leucine-rich repeat (LRR) family protein
AT4G07960.1	1	1	Cellulose-synthase-like C12
AT3G58140.1	1	2	phenylalanyl-tRNA synthetase class IIc family protein
ATCG00650.1	2	2	ribosomal protein S18
AT4G23850.1	1	0	AMP-dependent synthetase and ligase family protein
AT5G62810.1	1	1	peroxin 14
AT1G65260.1	2	1	plastid transcriptionally active 4
AT3G01860.1	1	0	unknown protein; FUNCTIONS IN: molecular_function unknown; INVOLVED IN: response to cadmium ion; LOCATED IN: chloroplast; EXPRESSED IN: 24 plant structures; EXPRESSED DURING: 13 growth stages; BEST Arabidopsis thaliana protein match is: unknown protein (TAIR:AT3G27210.1); Has 66 Blast hits to 66 proteins in 13 species: Archae - 0; Bacteria - 0; Metazoa - 5; Fungi - 0; Plants - 61; Viruses - 0; Ot…
AT5G48180.1	1	3	nitrile specifier protein 5
AT3G63170.1	1	2	Chalcone-flavanone isomerase family protein
AT1G12080.2	1	0	Vacuolar calcium-binding protein-related
AT2G01180.1	1	0	phosphatidic acid phosphatase 1
AT3G15190.1	1	3	chloroplast 30S ribosomal protein S20, putative
AT5G13380.1	1	1	Auxin-responsive GH3 family protein
AT5G61220.1	2	1	LYR family of Fe/S cluster biogenesis protein
AT2G19740.1	1	0	Ribosomal protein L31e family protein
AT2G43630.1	1	0	FUNCTIONS IN: molecular_function unknown; INVOLVED IN: biological_process unknown; LOCATED IN: chloroplast thylakoid membrane, chloroplast, nucleus, chloroplast envelope; EXPRESSED IN: 22 plant structures; EXPRESSED DURING: 13 growth stages; BEST Arabidopsis thaliana protein match is: glycine-rich protein (TAIR:AT3G59640.2); Has 67 Blast hits to 67 proteins in 20 species: Archae - 0; Bacteria - 4…
AT3G53580.1	1	0	diaminopimelate epimerase family protein
AT2G27020.1	1	0	20S proteasome alpha subunit G1
AT1G68910.1	1	0	WPP domain-interacting protein 2
AT2G34040.1	2	0	Apoptosis inhibitory protein 5 (API5)
AT3G28730.1	1	0	high mobility group
AT2G39990.1	1	3	eukaryotic translation initiation factor 2
ATCG00130.1	1	7	ATPase, F0 complex, subunit B/B', bacterial/chloroplast
AT3G15890.1	1	1	Protein kinase superfamily protein
AT1G51500.1	1	0	ABC-2 type transporter family protein
AT5G44930.1	1	0	Exostosin family protein
AT4G32120.1	2	0	Galactosyltransferase family protein
AT5G39620.1	1	1	RAB GTPase homolog G1
AT1G49670.2	2	4	ARP protein (REF)
AT4G39960.1	1	0	Molecular chaperone Hsp40/DnaJ family protein
AT3G22990.1	1	0	ARM repeat superfamily protein
AT3G20720.2	1	0	unknown protein; FUNCTIONS IN: molecular_function unknown; INVOLVED IN: biological_process unknown; EXPRESSED IN: 22 plant structures; EXPRESSED DURING: 13 growth stages.
AT5G57800.1	1	1	Fatty acid hydroxylase superfamily
AT4G34870.1	1	3	rotamase cyclophilin 5
AT2G20940.1	1	0	Protein of unknown function (DUF1279)
AT2G47940.1	2	0	DEGP protease 2
AT4G32620.2	1	0	Enhancer of polycomb-like transcription factor protein
AT1G02050.1	1	3	Chalcone and stilbene synthase family protein
AT3G44850.1	2	1	Protein kinase superfamily protein
AT4G33700.1	1	1	CBS domain-containing protein with a domain of unknown function (DUF21)
AT3G08850.1	1	0	HEAT repeat ;WD domain, G-beta repeat protein protein
AT5G55710.1	1	0	FUNCTIONS IN: molecular_function unknown; INVOLVED IN: biological_process unknown; LOCATED IN: chloroplast thylakoid membrane, chloroplast; EXPRESSED IN: 23 plant structures; EXPRESSED DURING: 14 growth stages; BEST Arabidopsis thaliana protein match is: Uncharacterised conserved protein ycf60 (TAIR:AT2G47840.1); Has 1807 Blast hits to 1807 proteins in 277 species: Archae - 0; Bacteria - 0; Metaz…
AT1G70530.1	1	0	cysteine-rich RLK (RECEPTOR-like protein kinase) 3
AT5G09650.1	1	3	pyrophosphorylase 6
AT3G12270.1	1	0	protein arginine methyltransferase 3
AT2G41740.1	2	3	villin 2
AT4G25130.1	1	2	peptide met sulfoxide reductase 4
AT2G06990.1	1	1	RNA helicase, ATP-dependent, SK12/DOB1 protein
AT1G75340.1	1	0	Zinc finger C-x8-C-x5-C-x3-H type family protein
AT3G21060.1	2	0	Transducin/WD40 repeat-like superfamily protein
AT3G48540.1	1	0	Cytidine/deoxycytidylate deaminase family protein
AT5G44800.1	1	0	chromatin remodeling 4
AT4G01090.1	1	0	Protein of unknown function (DUF3133)
AT1G12270.1	1	0	stress-inducible protein, putative
AT1G23310.1	1	8	glutamate:glyoxylate aminotransferase
AT2G07690.1	2	1	Minichromosome maintenance (MCM2/3/5) family protein
AT3G45230.1	1	0	hydroxyproline-rich glycoprotein family protein
AT1G31470.1	1	0	Major facilitator superfamily protein
AT1G66200.3	1	0	glutamine synthase clone F11
AT1G20910.1	1	0	ARID/BRIGHT DNA-binding domain-containing protein
AT1G76270.1	1	0	O-fucosyltransferase family protein
AT3G09550.1	1	0	Ankyrin repeat family protein
AT1G26880.1	2	3	Ribosomal protein L34e superfamily protein
AT3G47833.1	1	1	unknown protein; BEST Arabidopsis thaliana protein match is: unknown protein (TAIR:AT5G62575.2); Has 42 Blast hits to 42 proteins in 12 species: Archae - 0; Bacteria - 0; Metazoa - 0; Fungi - 0; Plants - 42; Viruses - 0; Other Eukaryotes - 0 (source: NCBI BLink).
AT3G23660.1	1	0	Sec23/Sec24 protein transport family protein
AT1G23740.1	1	1	Oxidoreductase, zinc-binding dehydrogenase family protein
AT5G23540.1	1	6	Mov34/MPN/PAD-1 family protein
AT1G54170.1	1	0	CTC-interacting domain 3
AT2G17500.1	1	0	Auxin efflux carrier family protein
AT1G10760.1	1	0	Pyruvate phosphate dikinase, PEP/pyruvate binding domain
AT2G03850.1	1	0	Late embryogenesis abundant protein (LEA) family protein
AT1G19110.1	2	0	inter-alpha-trypsin inhibitor heavy chain-related
AT3G11400.2	1	3	eukaryotic translation initiation factor 3G1
AT5G42240.1	1	0	serine carboxypeptidase-like 42
AT1G29890.2	1	0	O-acetyltransferase family protein
AT4G26900.1	1	0	HIS HF
AT4G01330.2	2	1	Protein kinase superfamily protein
AT4G27760.1	1	0	NAD(P)-binding Rossmann-fold superfamily protein
AT2G38280.1	1	0	AMP deaminase, putative / myoadenylate deaminase, putative
AT1G20270.1	1	0	2-oxoglutarate (2OG) and Fe(II)-dependent oxygenase superfamily protein
AT3G47340.1	2	0	glutamine-dependent asparagine synthase 1
AT2G16760.1	1	0	Calcium-dependent phosphotriesterase superfamily protein
AT1G08130.1	1	0	DNA ligase 1
AT3G48140.1	1	1	B12D protein
AT3G61070.1	2	3	peroxin 11E
AT5G58070.1	1	2	temperature-induced lipocalin
AT1G45000.1	1	0	AAA-type ATPase family protein
AT5G43010.1	2	5	regulatory particle triple-A ATPase 4A
AT3G18390.1	1	2	CRS1 / YhbY (CRM) domain-containing protein
AT1G14345.1	1	1	NAD(P)-linked oxidoreductase superfamily protein
AT3G57650.1	1	3	lysophosphatidyl acyltransferase 2
AT2G39890.1	1	0	proline transporter 1
AT3G18490.1	2	2	Eukaryotic aspartyl protease family protein
AT2G39290.1	1	0	phosphatidylglycerolphosphate synthase 1
AT3G25050.1	1	3	xyloglucan endotransglucosylase/hydrolase 3
AT2G18510.1	1	1	RNA-binding (RRM/RBD/RNP motifs) family protein
AT2G38270.1	1	0	CAX-interacting protein 2
AT4G09960.3	1	0	K-box region and MADS-box transcription factor family protein
AT5G11040.1	2	0	TRS120
AT3G52180.1	2	2	dual specificity protein phosphatase (DsPTP1) family protein
AT5G40950.1	1	2	ribosomal protein large subunit 27
AT1G32550.2	1	0	2Fe-2S ferredoxin-like superfamily protein
AT1G27450.2	1	0	adenine phosphoribosyl transferase 1
AT1G64790.2	1	0	ILITYHIA
AT5G35360.3	1	4	acetyl Co-enzyme a carboxylase biotin carboxylase subunit
AT2G26340.2	1	0	unknown protein.
ATMG00640.1	2	5	hydrogen ion transporting ATP synthases, rotational mechanism;zinc ion binding
AT4G23640.1	1	1	Potassium transporter family protein
AT5G65720.1	2	1	nitrogen fixation S (NIFS)-like 1
AT5G40650.1	1	0	succinate dehydrogenase 2-2
AT4G36960.1	1	0	RNA-binding (RRM/RBD/RNP motifs) family protein
AT2G40060.1	1	4	Clathrin light chain protein
AT4G25970.1	1	0	phosphatidylserine decarboxylase 3
AT2G18900.1	1	0	Transducin/WD40 repeat-like superfamily protein
AT2G28630.1	2	0	3-ketoacyl-CoA synthase 12
AT5G56740.1	1	1	histone acetyltransferase of the GNAT family 2
AT2G46560.1	1	0	transducin family protein / WD-40 repeat family protein
AT1G08520.1	2	0	ALBINA 1
AT4G35450.5	1	2	ankyrin repeat-containing protein 2
AT3G12080.1	1	0	GTP-binding family protein
AT1G73940.1	1	0	unknown protein; BEST Arabidopsis thaliana protein match is: unknown protein (TAIR:AT5G49410.2); Has 54 Blast hits to 54 proteins in 11 species: Archae - 0; Bacteria - 0; Metazoa - 0; Fungi - 0; Plants - 54; Viruses - 0; Other Eukaryotes - 0 (source: NCBI BLink).
AT4G00170.1	1	1	Plant VAMP (vesicle-associated membrane protein) family protein
AT2G37230.1	1	1	Tetratricopeptide repeat (TPR)-like superfamily protein
AT1G33470.1	1	2	RNA-binding (RRM/RBD/RNP motifs) family protein
AT1G17120.1	1	1	cationic amino acid transporter 8
AT3G17430.1	1	0	Nucleotide-sugar transporter family protein
AT3G13120.1	1	1	Ribosomal protein S10p/S20e family protein
AT4G28250.1	1	2	expansin B3
AT1G23090.1	1	0	sulfate transporter 91
AT3G01720.1	1	0	unknown protein; FUNCTIONS IN: molecular_function unknown; INVOLVED IN: biological_process unknown; LOCATED IN: endomembrane system; EXPRESSED IN: 24 plant structures; EXPRESSED DURING: 13 growth stages; BEST Arabidopsis thaliana protein match is: unknown protein (TAIR:AT5G25265.1); Has 374 Blast hits to 211 proteins in 23 species: Archae - 0; Bacteria - 0; Metazoa - 0; Fungi - 0; Plants - 316; V…
AT5G25100.2	1	4	Endomembrane protein 70 protein family
AT4G13780.1	1	1	methionine--tRNA ligase, putative / methionyl-tRNA synthetase, putative / MetRS, putative
AT3G47070.1	1	0	LOCATED IN: thylakoid, chloroplast thylakoid membrane, chloroplast, chloroplast envelope; EXPRESSED IN: 22 plant structures; EXPRESSED DURING: 13 growth stages; CONTAINS InterPro DOMAIN/s: Thylakoid soluble phosphoprotein TSP9 (InterPro:IPR021584); Has 37 Blast hits to 37 proteins in 10 species: Archae - 0; Bacteria - 0; Metazoa - 0; Fungi - 0; Plants - 37; Viruses - 0; Other Eukaryotes - 0 (sour…
AT1G80860.2	1	0	phospholipid N-methyltransferase
AT1G80270.1	1	3	PENTATRICOPEPTIDE REPEAT 596
AT5G16880.1	1	0	Target of Myb protein 1
AT1G72370.1	2	8	40s ribosomal protein SA
AT3G62120.1	1	1	Class II aaRS and biotin synthetases superfamily protein
AT3G46290.1	1	0	hercules receptor kinase 1
AT5G53560.1	1	4	cytochrome B5 isoform E
AT2G07741.1	1	0	ATPase, F0 complex, subunit A protein
AT3G23400.1	1	2	Plastid-lipid associated protein PAP / fibrillin family protein
AT5G28640.1	1	0	SSXT family protein
AT5G38990.1	1	0	Malectin/receptor-like protein kinase family protein
AT2G40650.1	1	0	PRP38 family protein
AT5G23040.1	1	0	Protein of unknown function (DUF3353)
AT2G38140.1	2	2	plastid-specific ribosomal protein 4
AT3G13200.1	2	1	Cwf15 / Cwc15 cell cycle control family protein
AT2G03740.1	1	0	late embryogenesis abundant domain-containing protein / LEA domain-containing protein
AT1G65930.1	1	6	cytosolic NADP+-dependent isocitrate dehydrogenase
AT3G05230.1	1	1	Signal peptidase subunit
AT3G62580.1	1	1	Late embryogenesis abundant protein (LEA) family protein
AT1G52930.1	1	0	Ribosomal RNA processing Brix domain protein
AT1G43850.1	1	0	SEUSS transcriptional co-regulator
AT2G26900.1	1	2	Sodium Bile acid symporter family
AT1G80750.1	1	0	Ribosomal protein L30/L7 family protein
AT5G16750.1	1	0	Transducin family protein / WD-40 repeat family protein
AT1G63010.5	1	0	Major Facilitator Superfamily with SPX (SYG1/Pho81/XPR1) domain-containing protein
AT5G14710.1	1	0	CONTAINS InterPro DOMAIN/s: Proteasome assembly chaperone 3 (InterPro:IPR018788); Has 120 Blast hits to 120 proteins in 47 species: Archae - 0; Bacteria - 0; Metazoa - 62; Fungi - 2; Plants - 49; Viruses - 0; Other Eukaryotes - 7 (source: NCBI BLink).
AT3G13320.1	1	0	cation exchanger 2
AT3G18790.1	1	1	FUNCTIONS IN: molecular_function unknown; INVOLVED IN: biological_process unknown; LOCATED IN: chloroplast; EXPRESSED IN: 22 plant structures; EXPRESSED DURING: 13 growth stages; CONTAINS InterPro DOMAIN/s: Isy1-like splicing (InterPro:IPR009360); Has 1147 Blast hits to 965 proteins in 236 species: Archae - 12; Bacteria - 13; Metazoa - 351; Fungi - 230; Plants - 49; Viruses - 9; Other Eukaryotes …
AT2G30880.1	1	0	Pleckstrin homology (PH) domain-containing protein
AT5G48540.1	1	0	receptor-like protein kinase-related family protein
AT5G02890.1	1	0	HXXXD-type acyl-transferase family protein
AT5G13510.1	1	6	Ribosomal protein L10 family protein
AT1G08660.1	1	0	MALE GAMETOPHYTE DEFECTIVE 2
AT3G60240.4	1	2	eukaryotic translation initiation factor 4G
AT5G57270.1	1	0	Core-2/I-branching beta-1,6-N-acetylglucosaminyltransferase family protein
AT2G05540.1	1	0	Glycine-rich protein family
AT1G11910.1	1	0	aspartic proteinase A1
AT1G09920.1	1	0	TRAF-type zinc finger-related
AT2G01420.2	1	0	Auxin efflux carrier family protein
AT1G26940.1	1	0	Cyclophilin-like peptidyl-prolyl cis-trans isomerase family protein
AT1G66240.1	1	0	homolog of anti-oxidant 1
AT1G01950.3	1	0	armadillo repeat kinesin 2
AT1G26670.1	1	0	Vesicle transport v-SNARE family protein
AT1G32500.1	1	0	non-intrinsic ABC protein 6
AT5G24650.1	1	1	Mitochondrial import inner membrane translocase subunit Tim17/Tim22/Tim23 family protein
AT5G24165.1	1	0	unknown protein; FUNCTIONS IN: molecular_function unknown; INVOLVED IN: biological_process unknown; LOCATED IN: chloroplast; EXPRESSED IN: 22 plant structures; EXPRESSED DURING: 13 growth stages; BEST Arabidopsis thaliana protein match is: unknown protein (TAIR:AT4G23885.1); Has 30201 Blast hits to 17322 proteins in 780 species: Archae - 12; Bacteria - 1396; Metazoa - 17338; Fungi - 3422; Plants …
AT1G78060.1	1	0	Glycosyl hydrolase family protein
AT3G07510.1	1	0	unknown protein; BEST Arabidopsis thaliana protein match is: unknown protein (TAIR:AT2G01580.1); Has 133 Blast hits to 133 proteins in 14 species: Archae - 0; Bacteria - 4; Metazoa - 0; Fungi - 0; Plants - 129; Viruses - 0; Other Eukaryotes - 0 (source: NCBI BLink).
AT4G00860.1	2	2	Protein of unknown function (DUF1138)
AT5G62720.1	1	0	Integral membrane HPP family protein
AT1G11750.2	1	1	CLP protease proteolytic subunit 6
AT2G28520.1	1	0	vacuolar proton ATPase A1
AT1G14610.1	1	0	valyl-tRNA synthetase / valine--tRNA ligase (VALRS)
AT4G16760.1	1	0	acyl-CoA oxidase 1
AT1G05720.1	1	0	selenoprotein family protein
ATCG01020.1	1	1	ribosomal protein L32
AT2G04842.1	1	0	threonyl-tRNA synthetase, putative / threonine--tRNA ligase, putative
AT3G59090.2	1	0	CONTAINS InterPro DOMAIN/s: Protein of unknown function DUF1084 (InterPro:IPR009457); BEST Arabidopsis thaliana protein match is: tobamovirus multiplication 1 (TAIR:AT4G21790.1); Has 198 Blast hits to 197 proteins in 29 species: Archae - 0; Bacteria - 0; Metazoa - 0; Fungi - 2; Plants - 190; Viruses - 0; Other Eukaryotes - 6 (source: NCBI BLink).
AT1G07070.1	1	2	Ribosomal protein L35Ae family protein
AT4G05460.1	1	0	RNI-like superfamily protein
AT1G30630.1	1	3	Coatomer epsilon subunit
AT4G36940.1	1	0	nicotinate phosphoribosyltransferase 1
AT4G17090.1	1	0	chloroplast beta-amylase
AT4G14750.1	1	0	IQ-domain 19
AT4G14420.1	1	0	HR-like lesion-inducing protein-related
AT3G05100.1	1	0	S-adenosyl-L-methionine-dependent methyltransferases superfamily protein
AT4G03470.1	1	0	Ankyrin repeat family protein
AT1G30470.1	1	0	SIT4 phosphatase-associated family protein
AT2G20280.1	1	0	Zinc finger C-x8-C-x5-C-x3-H type family protein
AT4G38710.2	1	0	glycine-rich protein
AT5G18660.1	1	0	NAD(P)-binding Rossmann-fold superfamily protein
AT4G36630.1	1	0	Vacuolar sorting protein 39
AT4G33790.1	1	0	Jojoba acyl CoA reductase-related male sterility protein
AT4G23920.1	1	0	UDP-D-glucose/UDP-D-galactose 4-epimerase 2
AT4G01800.2	1	0	Albino or Glassy Yellow 1
AT3G53560.1	1	0	Tetratricopeptide repeat (TPR)-like superfamily protein
AT4G27130.1	1	0	Translation initiation factor SUI1 family protein
AT3G22170.1	1	0	far-red elongated hypocotyls 3
AT4G27730.1	1	0	oligopeptide transporter 1
AT1G07750.1	1	0	RmlC-like cupins superfamily protein
AT1G12440.1	1	0	A20/AN1-like zinc finger family protein
AT5G16550.1	1	0	unknown protein; Has 30201 Blast hits to 17322 proteins in 780 species: Archae - 12; Bacteria - 1396; Metazoa - 17338; Fungi - 3422; Plants - 5037; Viruses - 0; Other Eukaryotes - 2996 (source: NCBI BLink).
AT1G70830.1	1	0	MLP-like protein 28
AT4G11820.2	1	4	hydroxymethylglutaryl-CoA synthase / HMG-CoA synthase / 3-hydroxy-3-methylglutaryl coenzyme A synthase
AT3G52750.1	1	3	Tubulin/FtsZ family protein
AT5G16730.1	1	0	Plant protein of unknown function (DUF827)
AT3G23620.1	1	0	Ribosomal RNA processing Brix domain protein
AT4G01040.1	1	0	Glycosyl hydrolase superfamily protein
AT2G40290.1	1	4	Eukaryotic translation initiation factor 2 subunit 1
AT2G46280.1	1	4	TGF-beta receptor interacting protein 1
AT4G26870.1	1	0	Class II aminoacyl-tRNA and biotin synthetases superfamily protein
AT2G04115.1	1	0	Plant self-incompatibility protein S1 family
AT5G59420.1	1	0	OSBP(oxysterol binding protein)-related protein 3C
AT3G12010.1	1	0	FUNCTIONS IN: molecular_function unknown; INVOLVED IN: biological_process unknown; EXPRESSED IN: sperm cell, cultured cell; CONTAINS InterPro DOMAIN/s: Colon cancer-associated Mic1-like (InterPro:IPR009755); Has 30201 Blast hits to 17322 proteins in 780 species: Archae - 12; Bacteria - 1396; Metazoa - 17338; Fungi - 3422; Plants - 5037; Viruses - 0; Other Eukaryotes - 2996 (source: NCBI BLink).
AT3G12050.1	1	2	Aha1 domain-containing protein
AT3G27160.1	1	2	Ribosomal protein S21 family protein
AT3G24160.1	1	2	putative type 1 membrane protein
AT5G26570.1	1	0	catalytics;carbohydrate kinases;phosphoglucan, water dikinases
AT4G34640.1	1	0	squalene synthase 1
AT1G64350.1	1	0	Transducin/WD40 repeat-like superfamily protein
AT5G19140.1	1	0	Aluminium induced protein with YGL and LRDR motifs
AT1G42550.1	1	0	plastid movement impaired1
AT2G47680.1	1	0	zinc finger (CCCH type) helicase family protein
AT2G47380.1	1	1	Cytochrome c oxidase subunit Vc family protein
AT5G64580.1	1	0	AAA-type ATPase family protein
AT4G11220.1	1	0	VIRB2-interacting protein 2
AT1G25260.1	1	1	Ribosomal protein L10 family protein
AT3G54140.1	1	0	peptide transporter 1
AT3G56150.1	1	4	eukaryotic translation initiation factor 3C
AT5G13420.1	1	4	Aldolase-type TIM barrel family protein
AT5G44650.1	1	0	Encodes a chloroplast protein that induces tolerance to multiple environmental stresses and reduces photooxidative damage.
AT1G61850.1	1	0	phospholipases;galactolipases
AT2G28290.1	1	1	P-loop containing nucleoside triphosphate hydrolases superfamily protein
AT4G22140.1	1	1	PHD finger family protein / bromo-adjacent homology (BAH) domain-containing protein
AT2G01140.1	1	2	Aldolase superfamily protein
AT2G05830.1	1	0	NagB/RpiA/CoA transferase-like superfamily protein
AT2G25430.1	1	0	epsin N-terminal homology (ENTH) domain-containing protein / clathrin assembly protein-related
AT4G26650.1	1	1	RNA-binding (RRM/RBD/RNP motifs) family protein
AT2G39960.1	1	2	Microsomal signal peptidase 25 kDa subunit (SPC25)
AT1G75080.1	1	0	Brassinosteroid signalling positive regulator (BZR1) family protein
AT5G15550.1	1	0	Transducin/WD40 repeat-like superfamily protein
AT4G24740.1	1	0	FUS3-complementing gene 2
AT2G26240.1	1	0	Transmembrane proteins 14C
AT4G32930.2	1	0	unknown protein; FUNCTIONS IN: molecular_function unknown; INVOLVED IN: biological_process unknown; LOCATED IN: cellular_component unknown; EXPRESSED IN: 22 plant structures; EXPRESSED DURING: 13 growth stages; CONTAINS InterPro DOMAIN/s: Protein of unknown function DUF866, eukaryotic (InterPro:IPR008584).
AT2G16070.2	1	0	plastid division2
AT2G16860.1	1	0	GCIP-interacting family protein
AT5G50370.1	1	2	Adenylate kinase family protein
AT5G24020.1	1	0	septum site-determining protein (MIND)
AT3G43520.1	1	2	Transmembrane proteins 14C
AT4G04950.1	1	1	thioredoxin family protein
AT4G20410.1	1	0	gamma-soluble NSF attachment protein
AT1G52980.1	1	0	GTP-binding family protein
AT5G54160.1	1	5	O-methyltransferase 1
AT4G20400.1	1	0	JUMONJI 14
AT1G79850.1	1	0	ribosomal protein S17
AT4G17170.1	1	2	RAB GTPase homolog B1C
AT3G13490.1	1	0	Lysyl-tRNA synthetase, class II
AT1G12430.2	1	1	armadillo repeat kinesin 3
AT3G09570.1	1	0	Lung seven transmembrane receptor family protein
AT5G10470.2	1	0	kinesin like protein for actin based chloroplast movement 1
AT5G65410.1	1	1	homeobox protein 25
AT3G02200.2	1	1	Proteasome component (PCI) domain protein
AT3G48820.1	1	0	Glycosyltransferase family 29 (sialyltransferase) family protein
AT5G03040.1	1	1	IQ-domain 2
AT5G44240.1	1	0	aminophospholipid ATPase 2
AT1G66680.1	1	0	S-adenosyl-L-methionine-dependent methyltransferases superfamily protein
AT4G18130.1	1	0	phytochrome E
AT2G44610.1	1	3	Ras-related small GTP-binding family protein
AT3G11964.1	1	1	RNA binding;RNA binding
AT2G39010.1	1	7	plasma membrane intrinsic protein 2E
AT1G69500.1	1	0	cytochrome P450, family 704, subfamily B, polypeptide 1
AT1G68720.1	1	0	tRNA arginine adenosine deaminase
AT1G08350.2	1	0	Endomembrane protein 70 protein family
AT3G52220.1	1	0	CONTAINS InterPro DOMAIN/s: Kinase phosphorylation domain (InterPro:IPR019315); Has 8882 Blast hits to 4920 proteins in 346 species: Archae - 10; Bacteria - 184; Metazoa - 3955; Fungi - 1221; Plants - 712; Viruses - 24; Other Eukaryotes - 2776 (source: NCBI BLink).
AT2G02790.1	1	1	IQ-domain 29
AT2G38810.1	1	2	histone H2A 8
AT5G08050.1	1	3	Protein of unknown function (DUF1118)
AT3G56940.1	1	1	dicarboxylate diiron protein, putative (Crd1)
AT3G01310.1	1	0	Phosphoglycerate mutase-like family protein
AT4G40042.1	1	0	Microsomal signal peptidase 12 kDa subunit (SPC12)
AT1G12470.1	1	0	zinc ion binding
AT2G19680.1	1	0	Mitochondrial ATP synthase subunit G protein
AT5G57120.1	1	0	FUNCTIONS IN: molecular_function unknown; INVOLVED IN: biological_process unknown; LOCATED IN: nucleolus; EXPRESSED IN: 21 plant structures; EXPRESSED DURING: 13 growth stages; CONTAINS InterPro DOMAIN/s: LisH dimerisation motif (InterPro:IPR006594), SRP40, C-terminal (InterPro:IPR007718); Has 101969 Blast hits to 55488 proteins in 2506 species: Archae - 424; Bacteria - 13843; Metazoa - 37674; Fu…
AT3G15360.1	1	1	thioredoxin M-type 4
AT1G02205.3	1	5	Fatty acid hydroxylase superfamily
AT1G65560.1	1	0	Zinc-binding dehydrogenase family protein
AT1G20630.1	1	3	catalase 1
AT2G40930.1	1	0	ubiquitin-specific protease 5
AT4G25640.2	1	1	detoxifying efflux carrier 35
AT3G57520.1	1	1	seed imbibition 2
AT5G56130.1	1	0	Transducin/WD40 repeat-like superfamily protein
AT5G59080.1	1	0	unknown protein; FUNCTIONS IN: molecular_function unknown; INVOLVED IN: response to oxidative stress; LOCATED IN: chloroplast; EXPRESSED IN: 18 plant structures; EXPRESSED DURING: 9 growth stages; BEST Arabidopsis thaliana protein match is: unknown protein (TAIR:AT3G46880.1); Has 1807 Blast hits to 1807 proteins in 277 species: Archae - 0; Bacteria - 0; Metazoa - 736; Fungi - 347; Plants - 385; V…
AT1G05960.2	1	0	ARM repeat superfamily protein
AT1G15250.1	1	2	Zinc-binding ribosomal protein family protein
AT5G25265.1	1	0	unknown protein; FUNCTIONS IN: molecular_function unknown; INVOLVED IN: biological_process unknown; LOCATED IN: plasma membrane, membrane; EXPRESSED IN: cultured cell, leaf; BEST Arabidopsis thaliana protein match is: unknown protein (TAIR:AT2G25260.1); Has 30201 Blast hits to 17322 proteins in 780 species: Archae - 12; Bacteria - 1396; Metazoa - 17338; Fungi - 3422; Plants - 5037; Viruses - 0; O…
AT5G25490.1	1	0	Ran BP2/NZF zinc finger-like superfamily protein
AT1G17200.1	1	0	Uncharacterised protein family (UPF0497)
AT3G04920.1	1	0	Ribosomal protein S24e family protein
AT3G08940.2	1	5	light harvesting complex photosystem II
AT2G39470.1	1	0	PsbP-like protein 2
AT2G34470.2	1	2	urease accessory protein G
AT1G13030.1	1	0	sphere organelles protein-related
AT5G38840.1	1	0	SMAD/FHA domain-containing protein
AT5G13030.1	1	0	unknown protein; FUNCTIONS IN: molecular_function unknown; INVOLVED IN: biological_process unknown; LOCATED IN: chloroplast; EXPRESSED IN: 23 plant structures; EXPRESSED DURING: 13 growth stages; CONTAINS InterPro DOMAIN/s: Uncharacterised protein family UPF0061 (InterPro:IPR003846); Has 5046 Blast hits to 4997 proteins in 1211 species: Archae - 8; Bacteria - 2327; Metazoa - 120; Fungi - 134; Pla…
AT1G72020.1	1	0	unknown protein; Has 52 Blast hits to 52 proteins in 18 species: Archae - 0; Bacteria - 0; Metazoa - 0; Fungi - 0; Plants - 52; Viruses - 0; Other Eukaryotes - 0 (source: NCBI BLink).
AT5G24400.1	1	0	NagB/RpiA/CoA transferase-like superfamily protein
AT5G17190.1	1	1	FUNCTIONS IN: molecular_function unknown; INVOLVED IN: intracellular protein transport; LOCATED IN: endomembrane system, integral to membrane, endoplasmic reticulum; EXPRESSED IN: 23 plant structures; EXPRESSED DURING: 13 growth stages; CONTAINS InterPro DOMAIN/s: B-cell receptor-associated 31-like (InterPro:IPR008417); BEST Arabidopsis thaliana protein match is: unknown protein (TAIR:AT3G03160.1…
AT5G14170.1	1	2	SWIB/MDM2 domain superfamily protein
AT3G04260.1	1	1	plastid transcriptionally active 3
AT1G03475.1	1	0	Coproporphyrinogen III oxidase
AT2G21790.1	1	0	ribonucleotide reductase 1
AT5G52530.1	1	0	dentin sialophosphoprotein-related
AT3G21640.1	1	0	FKBP-type peptidyl-prolyl cis-trans isomerase family protein
AT5G02280.1	1	0	SNARE-like superfamily protein
AT5G13780.1	1	1	Acyl-CoA N-acyltransferases (NAT) superfamily protein
AT5G03740.1	1	0	histone deacetylase 2C
AT3G56950.2	1	0	small and basic intrinsic protein 2;1
AT1G35710.1	1	0	Protein kinase family protein with leucine-rich repeat domain
AT1G32360.1	1	0	Zinc finger (CCCH-type) family protein
AT2G06850.1	1	2	xyloglucan endotransglucosylase/hydrolase 4
AT1G65130.1	1	0	Ubiquitin carboxyl-terminal hydrolase-related protein
AT1G75940.1	1	5	Glycosyl hydrolase superfamily protein
AT5G17440.1	1	0	LUC7 related protein
AT3G57785.1	1	1	unknown protein; BEST Arabidopsis thaliana protein match is: unknown protein (TAIR:AT2G42310.1); Has 121 Blast hits to 121 proteins in 51 species: Archae - 0; Bacteria - 0; Metazoa - 4; Fungi - 48; Plants - 67; Viruses - 0; Other Eukaryotes - 2 (source: NCBI BLink).
AT4G34830.1	1	0	Pentatricopeptide repeat (PPR) superfamily protein
AT1G57750.1	1	2	cytochrome P450, family 96, subfamily A, polypeptide 15
AT5G47040.1	1	0	lon protease 2
AT3G18600.1	1	1	P-loop containing nucleoside triphosphate hydrolases superfamily protein
AT2G15090.1	1	0	3-ketoacyl-CoA synthase 8
AT5G62890.1	1	1	Xanthine/uracil permease family protein
AT1G53050.1	1	0	Protein kinase superfamily protein
AT3G09920.1	1	0	phosphatidyl inositol monophosphate 5 kinase
AT1G56050.1	1	1	GTP-binding protein-related
AT3G10960.1	1	0	AZA-guanine resistant1
AT1G54010.1	1	0	GDSL-like Lipase/Acylhydrolase superfamily protein
AT3G02350.1	1	0	galacturonosyltransferase 9
AT4G28080.1	1	0	Tetratricopeptide repeat (TPR)-like superfamily protein
AT2G34730.1	1	0	myosin heavy chain-related
AT3G62830.1	1	0	NAD(P)-binding Rossmann-fold superfamily protein
AT5G05010.1	1	1	clathrin adaptor complexes medium subunit family protein
AT5G07300.1	1	0	Calcium-dependent phospholipid-binding Copine family protein
AT3G06410.1	1	1	Zinc finger C-x8-C-x5-C-x3-H type family protein
AT1G47550.2	1	0	exocyst complex component sec3A
AT5G47500.1	1	0	Pectin lyase-like superfamily protein
AT3G42050.1	1	3	vacuolar ATP synthase subunit H family protein
AT3G01180.1	1	0	starch synthase 2
AT1G08160.1	1	0	Late embryogenesis abundant (LEA) hydroxyproline-rich glycoprotein family
AT1G72150.1	1	7	PATELLIN 1
AT1G52300.1	1	0	Zinc-binding ribosomal protein family protein
AT5G26667.1	1	2	P-loop containing nucleoside triphosphate hydrolases superfamily protein
AT5G07990.1	1	0	Cytochrome P450 superfamily protein
AT3G03540.1	1	2	non-specific phospholipase C5
AT1G01800.1	1	2	NAD(P)-binding Rossmann-fold superfamily protein
AT5G58930.1	1	0	Protein of unknown function (DUF740)
AT1G53645.1	1	1	hydroxyproline-rich glycoprotein family protein
AT2G33210.1	1	11	heat shock protein 60-2
AT4G11860.1	1	0	Protein of unknown function (DUF544)
AT3G63080.1	1	0	glutathione peroxidase 5
AT4G22730.1	1	0	Leucine-rich repeat protein kinase family protein
AT3G16940.1	1	0	calmodulin binding;transcription regulators
AT4G02580.1	1	0	NADH-ubiquinone oxidoreductase 24 kDa subunit, putative
AT1G63160.1	1	0	replication factor C 2
AT1G79870.1	1	0	D-isomer specific 2-hydroxyacid dehydrogenase family protein
AT1G18280.1	1	0	Bifunctional inhibitor/lipid-transfer protein/seed storage 2S albumin superfamily protein
AT4G38760.1	1	0	Protein of unknown function (DUF3414)
AT1G26830.1	1	0	cullin 3
AT5G03880.1	1	0	Thioredoxin family protein
AT2G32950.1	1	0	Transducin/WD40 repeat-like superfamily protein
AT2G24560.1	1	0	GDSL-like Lipase/Acylhydrolase family protein
AT5G20500.1	1	0	Glutaredoxin family protein
AT3G55020.1	1	0	Ypt/Rab-GAP domain of gyp1p superfamily protein
AT1G79040.1	1	2	photosystem II subunit R
AT1G80300.1	1	3	nucleotide transporter 1
AT5G39410.1	1	0	Saccharopine dehydrogenase
AT4G31300.2	1	0	N-terminal nucleophile aminohydrolases (Ntn hydrolases) superfamily protein
AT2G43970.1	1	0	RNA-binding protein
AT3G22660.1	1	0	rRNA processing protein-related
AT5G14850.1	1	0	Alg9-like mannosyltransferase family
AT4G14760.1	1	0	kinase interacting (KIP1-like) family protein
AT3G12800.1	1	2	short-chain dehydrogenase-reductase B
AT1G20020.1	1	3	ferredoxin-NADP(+)-oxidoreductase 2
AT1G13980.1	1	0	sec7 domain-containing protein
AT2G05310.1	1	0	unknown protein; FUNCTIONS IN: molecular_function unknown; INVOLVED IN: biological_process unknown; LOCATED IN: chloroplast; BEST Arabidopsis thaliana protein match is: unknown protein (TAIR:AT4G13500.1); Has 50 Blast hits to 50 proteins in 20 species: Archae - 0; Bacteria - 0; Metazoa - 0; Fungi - 0; Plants - 50; Viruses - 0; Other Eukaryotes - 0 (source: NCBI BLink).
AT3G11980.1	1	0	Jojoba acyl CoA reductase-related male sterility protein
AT5G45620.1	1	2	Proteasome component (PCI) domain protein
AT3G52240.1	1	0	unknown protein; Has 220 Blast hits to 193 proteins in 66 species: Archae - 0; Bacteria - 15; Metazoa - 53; Fungi - 33; Plants - 66; Viruses - 0; Other Eukaryotes - 53 (source: NCBI BLink).
AT2G48160.1	1	0	Tudor/PWWP/MBT domain-containing protein
AT5G16470.1	1	0	zinc finger (C2H2 type) family protein
AT4G29480.1	1	1	Mitochondrial ATP synthase subunit G protein
AT5G46840.1	1	0	RNA-binding (RRM/RBD/RNP motifs) family protein
AT2G23810.1	1	1	tetraspanin8
AT1G52230.1	1	3	photosystem I subunit H2
AT3G49880.1	1	0	glycosyl hydrolase family protein 43
AT3G02650.1	1	0	Tetratricopeptide repeat (TPR)-like superfamily protein
AT1G09310.1	1	3	Protein of unknown function, DUF538
AT3G05675.2	1	0	BTB/POZ domain-containing protein
AT5G13110.1	1	0	glucose-6-phosphate dehydrogenase 2
AT1G77540.1	1	0	Acyl-CoA N-acyltransferases (NAT) superfamily protein
AT1G69850.1	1	0	nitrate transporter 1:2
AT5G38830.1	1	0	Cysteinyl-tRNA synthetase, class Ia family protein
AT4G15570.1	1	0	P-loop containing nucleoside triphosphate hydrolases superfamily protein
AT2G38540.1	1	4	lipid transfer protein 1
AT2G41475.1	1	1	Embryo-specific protein 3, (ATS3)
AT3G51800.2	1	1	metallopeptidase M24 family protein
AT1G28200.1	1	1	FH interacting protein 1
AT5G13520.1	1	2	peptidase M1 family protein
AT4G34120.1	1	0	Cystathionine beta-synthase (CBS) family protein
AT3G19240.1	1	0	Vacuolar import/degradation, Vid27-related protein
AT1G23290.1	1	3	Ribosomal protein L18e/L15 superfamily protein
AT5G57345.1	1	0	unknown protein; Has 30201 Blast hits to 17322 proteins in 780 species: Archae - 12; Bacteria - 1396; Metazoa - 17338; Fungi - 3422; Plants - 5037; Viruses - 0; Other Eukaryotes - 2996 (source: NCBI BLink).
AT1G43670.1	1	0	Inositol monophosphatase family protein
AT3G45180.1	1	1	Ubiquitin-like superfamily protein
AT3G03050.1	1	0	cellulose synthase-like D3
AT2G20760.1	1	1	Clathrin light chain protein
AT5G08450.1	1	0	CONTAINS InterPro DOMAIN/s: Histone deacetylation protein Rxt3 (InterPro:IPR013951); Has 34444 Blast hits to 20801 proteins in 1175 species: Archae - 64; Bacteria - 2390; Metazoa - 15568; Fungi - 3729; Plants - 1886; Viruses - 208; Other Eukaryotes - 10599 (source: NCBI BLink).
AT5G51110.1	1	1	Transcriptional coactivator/pterin dehydratase
AT3G49140.1	1	0	Pentatricopeptide repeat (PPR) superfamily protein
AT5G16660.1	1	1	unknown protein; FUNCTIONS IN: molecular_function unknown; INVOLVED IN: biological_process unknown; LOCATED IN: chloroplast thylakoid membrane, chloroplast, membrane, chloroplast envelope; EXPRESSED IN: 23 plant structures; EXPRESSED DURING: 14 growth stages; BEST Arabidopsis thaliana protein match is: unknown protein (TAIR:AT3G02900.1); Has 30201 Blast hits to 17322 proteins in 780 species: Arch…
[truncated: 311 more rows]
