# Supplementary material for: SCFRMF mediates degradation of the meiosis-specific recombinase DMC1
Source: Nat Commun. 2023 Aug 19;14:5044. doi: 10.1038/s41467-023-40799-5 (PMC10439943; doi:10.1038/s41467-023-40799-5)
Supplement: Supplementary file 5 — Supplementary Data 2 [file 41467_2023_40799_MOESM5_ESM.xlsx]

## Sheet: Sheet1
Supplementary Data 2	The proteins identified by IP-MS analysis of DMC1 with background removing
Gene ID	# Peptides in DMC1-FLAG	Description	Notes
AT4G34110.1	2	poly(A) binding protein 2
AT5G02890.1	1	HXXXD-type acyl-transferase family protein
AT4G27730.1	1	oligopeptide transporter 1
AT1G67590.1	3	Remorin family protein
AT5G24020.1	1	septum site-determining protein (MIND)
AT5G54500.2	1	flavodoxin-like quinone reductase 1
AT5G37780.3	5	calmodulin 1
AT2G34410.1	1	O-acetyltransferase family protein
AT3G01780.1	4	ARM repeat superfamily protein
AT3G13960.1	2	growth-regulating factor 5
AT1G01730.1	1	unknown protein; FUNCTIONS IN: molecular_function unknown; INVOLVED IN: biological_process unknown; LOCATED IN: chloroplast; EXPRESSED IN: 23 plant structures; EXPRESSED DURING: 13 growth stages; Has 42 Blast hits to 42 proteins in 17 species: Archae - 0; Bacteria - 2; Metazoa - 5; Fungi - 1; Plants - 34; Viruses - 0; Other Eukaryotes - 0 (source: NCBI BLink).
AT3G14430.1	1	unknown protein; FUNCTIONS IN: molecular_function unknown; INVOLVED IN: response to oxidative stress; LOCATED IN: mitochondrion; EXPRESSED IN: 23 plant structures; EXPRESSED DURING: 13 growth stages; Has 16 Blast hits to 16 proteins in 7 species: Archae - 0; Bacteria - 0; Metazoa - 0; Fungi - 0; Plants - 16; Viruses - 0; Other Eukaryotes - 0 (source: NCBI BLink).
AT3G10960.1	1	AZA-guanine resistant1
AT3G12270.1	1	protein arginine methyltransferase 3
AT3G57530.1	1	calcium-dependent protein kinase 32
AT3G52880.2	1	monodehydroascorbate reductase 1
AT3G28790.1	2	Protein of unknown function (DUF1216)
AT1G47550.2	1	exocyst complex component sec3A
AT1G49340.2	1	Phosphatidylinositol 3- and 4-kinase family protein
AT2G35510.1	1	similar to RCD one 1
AT1G32360.1	1	Zinc finger (CCCH-type) family protein
AT1G13950.1	2	eukaryotic elongation factor 5A-1
AT2G02050.1	5	NADH-ubiquinone oxidoreductase B18 subunit, putative
AT1G54060.1	2	6B-interacting protein 1-like 1
AT3G59090.2	1	CONTAINS InterPro DOMAIN/s: Protein of unknown function DUF1084 (InterPro:IPR009457); BEST Arabidopsis thaliana protein match is: tobamovirus multiplication 1 (TAIR:AT4G21790.1); Has 198 Blast hits to 197 proteins in 29 species: Archae - 0; Bacteria - 0; Metazoa - 0; Fungi - 2; Plants - 190; Viruses - 0; Other Eukaryotes - 6 (source: NCBI BLink).
AT5G42090.1	3	Lung seven transmembrane receptor family protein
AT4G25550.1	1	Cleavage/polyadenylation specificity factor, 25kDa subunit
AT3G61540.1	1	alpha/beta-Hydrolases superfamily protein
AT1G53050.1	1	Protein kinase superfamily protein
AT5G64140.1	2	ribosomal protein S28
AT5G47140.1	1	GATA transcription factor 27
AT5G47880.1	2	eukaryotic release factor 1-1
AT2G33810.1	1	squamosa promoter binding protein-like 3
AT1G70830.1	1	MLP-like protein 28
AT3G14120.1	3	FUNCTIONS IN: molecular_function unknown; INVOLVED IN: transport; LOCATED IN: nuclear pore; EXPRESSED IN: 23 plant structures; EXPRESSED DURING: 13 growth stages; CONTAINS InterPro DOMAIN/s: Nuclear pore protein 84/107 (InterPro:IPR007252); Has 5399 Blast hits to 5001 proteins in 612 species: Archae - 19; Bacteria - 730; Metazoa - 2186; Fungi - 823; Plants - 382; Viruses - 37; Other Eukaryotes - …
AT1G08820.1	2	vamp/synaptobrevin-associated protein 27-2
AT5G13300.1	1	ARF GTPase-activating protein
AT1G21700.1	1	SWITCH/sucrose nonfermenting 3C
AT3G06550.2	3	O-acetyltransferase family protein
AT3G04920.1	1	Ribosomal protein S24e family protein
AT3G10220.1	1	tubulin folding cofactor B
AT1G02680.1	1	TBP-associated factor 13
AT2G16940.2	2	Splicing factor, CC1-like
AT5G35460.1	2	unknown protein; CONTAINS InterPro DOMAIN/s: Protein of unknown function DUF2838 (InterPro:IPR021261); Has 1807 Blast hits to 1807 proteins in 277 species: Archae - 0; Bacteria - 0; Metazoa - 736; Fungi - 347; Plants - 385; Viruses - 0; Other Eukaryotes - 339 (source: NCBI BLink).
AT1G22280.3	1	phytochrome-associated protein phosphatase type 2C
AT1G70530.1	1	cysteine-rich RLK (RECEPTOR-like protein kinase) 3
AT3G48820.1	1	Glycosyltransferase family 29 (sialyltransferase) family protein
AT1G73590.1	1	Auxin efflux carrier family protein
AT2G04360.1	1	unknown protein; FUNCTIONS IN: molecular_function unknown; LOCATED IN: chloroplast; EXPRESSED IN: 22 plant structures; EXPRESSED DURING: 13 growth stages; Has 35333 Blast hits to 34131 proteins in 2444 species: Archae - 798; Bacteria - 22429; Metazoa - 974; Fungi - 991; Plants - 531; Viruses - 0; Other Eukaryotes - 9610 (source: NCBI BLink).
AT1G27450.2	1	adenine phosphoribosyl transferase 1
AT1G76930.1	1	extensin 4
AT4G18040.1	1	eukaryotic translation initiation factor 4E
AT1G66680.1	1	S-adenosyl-L-methionine-dependent methyltransferases superfamily protein
AT4G27180.1	2	kinesin 2
AT1G22060.1	6	LOCATED IN: vacuole; EXPRESSED IN: 23 plant structures; EXPRESSED DURING: 13 growth stages; BEST Arabidopsis thaliana protein match is: FBD, F-box and Leucine Rich Repeat domains containing protein (TAIR:AT1G22000.1); Has 84739 Blast hits to 38714 proteins in 2257 species: Archae - 1436; Bacteria - 11314; Metazoa - 40747; Fungi - 7706; Plants - 4675; Viruses - 308; Other Eukaryotes - 18553 (sourc…
AT5G17440.1	1	LUC7 related protein
AT5G16750.1	1	Transducin family protein / WD-40 repeat family protein
AT2G25430.1	1	epsin N-terminal homology (ENTH) domain-containing protein / clathrin assembly protein-related
AT1G75080.1	1	Brassinosteroid signalling positive regulator (BZR1) family protein
AT5G16730.1	1	Plant protein of unknown function (DUF827)
AT5G16470.1	1	zinc finger (C2H2 type) family protein
AT5G14850.1	1	Alg9-like mannosyltransferase family
AT5G20660.1	1	Zn-dependent exopeptidases superfamily protein
AT1G47530.1	2	MATE efflux family protein
AT2G40030.1	2	nuclear RNA polymerase D1B
AT3G45600.1	1	tetraspanin3
AT1G20760.1	2	Calcium-binding EF hand family protein
AT1G45170.1	2	unknown protein; BEST Arabidopsis thaliana protein match is: unknown protein (TAIR:AT5G42960.1); Has 62 Blast hits to 62 proteins in 18 species: Archae - 0; Bacteria - 0; Metazoa - 0; Fungi - 0; Plants - 62; Viruses - 0; Other Eukaryotes - 0 (source: NCBI BLink).
AT1G72020.1	1	unknown protein; Has 52 Blast hits to 52 proteins in 18 species: Archae - 0; Bacteria - 0; Metazoa - 0; Fungi - 0; Plants - 52; Viruses - 0; Other Eukaryotes - 0 (source: NCBI BLink).
AT4G04860.1	1	DERLIN-2.2
AT3G05070.1	1	CONTAINS InterPro DOMAIN/s: mRNA splicing factor, Cwf18 (InterPro:IPR013169); Has 292 Blast hits to 292 proteins in 153 species: Archae - 0; Bacteria - 0; Metazoa - 118; Fungi - 83; Plants - 38; Viruses - 11; Other Eukaryotes - 42 (source: NCBI BLink).
AT3G30300.1	1	O-fucosyltransferase family protein
AT1G22450.1	3	cytochrome C oxidase 6B
AT3G10360.1	1	pumilio 4
AT4G15570.1	1	P-loop containing nucleoside triphosphate hydrolases superfamily protein
AT1G76490.1	3	hydroxy methylglutaryl CoA reductase 1
AT5G20490.1	8	Myosin family protein with Dil domain
AT1G50030.1	1	target of rapamycin
AT4G01800.2	1	Albino or Glassy Yellow 1
AT1G76400.1	3	Ribophorin I
AT3G19490.1	1	sodium:hydrogen antiporter 1
AT3G63260.1	2	Protein kinase superfamily protein
AT3G03070.1	1	NADH-ubiquinone oxidoreductase-related
AT5G25490.1	1	Ran BP2/NZF zinc finger-like superfamily protein
AT1G74550.1	1	cytochrome P450, family 98, subfamily A, polypeptide 9
AT1G11680.1	1	CYTOCHROME P450 51G1
AT4G14320.2	2	Zinc-binding ribosomal protein family protein
AT3G45230.1	1	hydroxyproline-rich glycoprotein family protein
AT3G15095.1	1	unknown protein; FUNCTIONS IN: molecular_function unknown; INVOLVED IN: biological_process unknown; LOCATED IN: chloroplast; EXPRESSED IN: 22 plant structures; EXPRESSED DURING: 13 growth stages; Has 9762 Blast hits to 6439 proteins in 764 species: Archae - 77; Bacteria - 1339; Metazoa - 3211; Fungi - 718; Plants - 437; Viruses - 131; Other Eukaryotes - 3849 (source: NCBI BLink).
AT3G08850.1	1	HEAT repeat ;WD domain, G-beta repeat protein protein
AT3G21220.1	2	MAP kinase kinase 5
AT1G20270.1	1	2-oxoglutarate (2OG) and Fe(II)-dependent oxygenase superfamily protein
AT2G31960.1	9	glucan synthase-like 3
AT3G48200.1	1	unknown protein; FUNCTIONS IN: molecular_function unknown; INVOLVED IN: biological_process unknown; LOCATED IN: endomembrane system; EXPRESSED IN: 21 plant structures; EXPRESSED DURING: 13 growth stages; Has 210 Blast hits to 148 proteins in 42 species: Archae - 0; Bacteria - 118; Metazoa - 0; Fungi - 0; Plants - 48; Viruses - 0; Other Eukaryotes - 44 (source: NCBI BLink).
AT5G14710.1	1	CONTAINS InterPro DOMAIN/s: Proteasome assembly chaperone 3 (InterPro:IPR018788); Has 120 Blast hits to 120 proteins in 47 species: Archae - 0; Bacteria - 0; Metazoa - 62; Fungi - 2; Plants - 49; Viruses - 0; Other Eukaryotes - 7 (source: NCBI BLink).
AT5G13030.1	1	unknown protein; FUNCTIONS IN: molecular_function unknown; INVOLVED IN: biological_process unknown; LOCATED IN: chloroplast; EXPRESSED IN: 23 plant structures; EXPRESSED DURING: 13 growth stages; CONTAINS InterPro DOMAIN/s: Uncharacterised protein family UPF0061 (InterPro:IPR003846); Has 5046 Blast hits to 4997 proteins in 1211 species: Archae - 8; Bacteria - 2327; Metazoa - 120; Fungi - 134; Pla…
AT5G27470.1	1	seryl-tRNA synthetase / serine--tRNA ligase
AT5G41600.1	1	VIRB2-interacting protein 3
AT3G19240.1	1	Vacuolar import/degradation, Vid27-related protein
AT1G01820.1	3	peroxin 11c
AT2G05310.1	1	unknown protein; FUNCTIONS IN: molecular_function unknown; INVOLVED IN: biological_process unknown; LOCATED IN: chloroplast; BEST Arabidopsis thaliana protein match is: unknown protein (TAIR:AT4G13500.1); Has 50 Blast hits to 50 proteins in 20 species: Archae - 0; Bacteria - 0; Metazoa - 0; Fungi - 0; Plants - 50; Viruses - 0; Other Eukaryotes - 0 (source: NCBI BLink).
AT1G14850.1	7	nucleoporin 155
AT2G24560.1	1	GDSL-like Lipase/Acylhydrolase family protein
AT1G12440.1	1	A20/AN1-like zinc finger family protein
AT2G02880.1	1	mucin-related
AT4G35830.1	2	aconitase 1
AT3G13050.1	2	Major facilitator superfamily protein
AT2G42010.1	1	phospholipase D beta 1
AT4G26900.1	1	HIS HF
AT1G17580.1	10	myosin 1
AT4G38710.2	1	glycine-rich protein
AT2G26340.2	1	unknown protein.
AT4G24690.1	2	ubiquitin-associated (UBA)/TS-N domain-containing protein / octicosapeptide/Phox/Bemp1 (PB1) domain-containing protein
AT2G03850.1	1	Late embryogenesis abundant protein (LEA) family protein
AT3G06450.1	1	HCO3- transporter family
AT5G54100.1	3	SPFH/Band 7/PHB domain-containing membrane-associated protein family
AT3G51610.1	3	unknown protein; FUNCTIONS IN: molecular_function unknown; INVOLVED IN: response to oxidative stress; LOCATED IN: endomembrane system; EXPRESSED IN: 25 plant structures; EXPRESSED DURING: 15 growth stages; Has 53 Blast hits to 53 proteins in 21 species: Archae - 0; Bacteria - 0; Metazoa - 0; Fungi - 0; Plants - 48; Viruses - 0; Other Eukaryotes - 5 (source: NCBI BLink).
AT3G52240.1	1	unknown protein; Has 220 Blast hits to 193 proteins in 66 species: Archae - 0; Bacteria - 15; Metazoa - 53; Fungi - 33; Plants - 66; Viruses - 0; Other Eukaryotes - 53 (source: NCBI BLink).
AT4G04970.1	2	glucan synthase-like 1
AT5G18380.1	4	Ribosomal protein S5 domain 2-like superfamily protein
AT1G13060.2	1	20S proteasome beta subunit E1	Ubiquitin proteasome pathway
AT4G36630.1	1	Vacuolar sorting protein 39
AT1G51500.1	1	ABC-2 type transporter family protein
AT5G47690.3	3	binding
AT1G10130.1	1	endoplasmic reticulum-type calcium-transporting ATPase 3
AT3G10730.1	3	SAD1/UNC-84 domain protein 2
AT4G38350.2	3	Patched family protein
AT1G43690.1	1	ubiquitin interaction motif-containing protein
ATCG00670.1	1	plastid-encoded CLP P
AT1G79850.1	1	ribosomal protein S17
AT1G17130.2	1	Family of unknown function (DUF572)
AT3G30768.1	1	unknown protein; FUNCTIONS IN: molecular_function unknown; INVOLVED IN: biological_process unknown; LOCATED IN: endomembrane system; Has 30201 Blast hits to 17322 proteins in 780 species: Archae - 12; Bacteria - 1396; Metazoa - 17338; Fungi - 3422; Plants - 5037; Viruses - 0; Other Eukaryotes - 2996 (source: NCBI BLink).
AT2G38170.3	2	cation exchanger 1
AT5G52420.1	1	unknown protein; FUNCTIONS IN: molecular_function unknown; INVOLVED IN: biological_process unknown; LOCATED IN: endoplasmic reticulum; EXPRESSED IN: 24 plant structures; EXPRESSED DURING: 13 growth stages; BEST Arabidopsis thaliana protein match is: unknown protein (TAIR:AT5G23920.1); Has 30201 Blast hits to 17322 proteins in 780 species: Archae - 12; Bacteria - 1396; Metazoa - 17338; Fungi - 342…
AT5G18410.1	2	transcription activators
AT1G77540.1	1	Acyl-CoA N-acyltransferases (NAT) superfamily protein
AT5G66200.1	1	armadillo repeat only 2
AT4G18820.1	7	AAA-type ATPase family protein
AT1G60660.1	1	cytochrome B5-like protein
AT5G37310.1	3	Endomembrane protein 70 protein family
AT2G01420.2	1	Auxin efflux carrier family protein
AT2G01410.1	2	NHL domain-containing protein
AT5G44180.1	1	Homeodomain-like transcriptional regulator
AT1G11890.1	2	Synaptobrevin family protein
AT2G39470.1	1	PsbP-like protein 2
AT3G52220.1	1	CONTAINS InterPro DOMAIN/s: Kinase phosphorylation domain (InterPro:IPR019315); Has 8882 Blast hits to 4920 proteins in 346 species: Archae - 10; Bacteria - 184; Metazoa - 3955; Fungi - 1221; Plants - 712; Viruses - 24; Other Eukaryotes - 2776 (source: NCBI BLink).
AT4G25970.1	1	phosphatidylserine decarboxylase 3
AT1G48090.1	4	calcium-dependent lipid-binding family protein
AT5G52860.1	2	ABC-2 type transporter family protein
AT3G60245.1	2	Zinc-binding ribosomal protein family protein
AT4G00090.1	1	Transducin/WD40 repeat-like superfamily protein
AT5G45420.1	2	Duplicated homeodomain-like superfamily protein
AT1G57990.1	6	purine permease 18
AT1G01210.1	1	DNA-directed RNA polymerase, subunit M, archaeal
AT2G07360.2	4	SH3 domain-containing protein
AT1G70520.1	2	cysteine-rich RLK (RECEPTOR-like protein kinase) 2
AT5G46700.1	1	Tetraspanin family protein
AT5G03940.1	1	chloroplast signal recognition particle 54 kDa subunit
AT3G20720.2	1	unknown protein; FUNCTIONS IN: molecular_function unknown; INVOLVED IN: biological_process unknown; EXPRESSED IN: 22 plant structures; EXPRESSED DURING: 13 growth stages.
AT1G16240.1	2	syntaxin of plants 51
AT1G15020.2	1	quiescin-sulfhydryl oxidase 1
AT1G34130.1	2	staurosporin and temperature sensitive 3-like b
AT4G16480.1	1	inositol transporter 4
AT3G10110.1	1	Mitochondrial import inner membrane translocase subunit Tim17/Tim22/Tim23 family protein
AT2G36580.1	2	Pyruvate kinase family protein
AT4G23460.1	1	Adaptin family protein
AT5G53340.1	1	Galactosyltransferase family protein
AT4G17140.3	9	pleckstrin homology (PH) domain-containing protein
AT5G53650.1	1	unknown protein; FUNCTIONS IN: molecular_function unknown; INVOLVED IN: biological_process unknown; LOCATED IN: endomembrane system; EXPRESSED IN: 23 plant structures; EXPRESSED DURING: 15 growth stages; Has 30201 Blast hits to 17322 proteins in 780 species: Archae - 12; Bacteria - 1396; Metazoa - 17338; Fungi - 3422; Plants - 5037; Viruses - 0; Other Eukaryotes - 2996 (source: NCBI BLink).
AT1G70320.1	3	ubiquitin-protein ligase 2	Ubiquitin proteasome pathway
AT2G43630.1	1	FUNCTIONS IN: molecular_function unknown; INVOLVED IN: biological_process unknown; LOCATED IN: chloroplast thylakoid membrane, chloroplast, nucleus, chloroplast envelope; EXPRESSED IN: 22 plant structures; EXPRESSED DURING: 13 growth stages; BEST Arabidopsis thaliana protein match is: glycine-rich protein (TAIR:AT3G59640.2); Has 67 Blast hits to 67 proteins in 20 species: Archae - 0; Bacteria - 4…
AT1G12920.1	3	eukaryotic release factor 1-2
AT5G67330.1	1	natural resistance associated macrophage protein 4
AT4G23600.1	1	Tyrosine transaminase family protein
AT3G05675.2	1	BTB/POZ domain-containing protein
AT5G54440.1	2	CLUB
AT3G54300.1	1	vesicle-associated membrane protein 727
AT5G23040.1	1	Protein of unknown function (DUF3353)
AT1G04750.1	4	vesicle-associated membrane protein 721
AT5G39040.1	4	transporter associated with antigen processing protein 2
AT1G75340.1	1	Zinc finger C-x8-C-x5-C-x3-H type family protein
AT5G41620.1	2	FUNCTIONS IN: molecular_function unknown; INVOLVED IN: biological_process unknown; LOCATED IN: chloroplast, plasma membrane; EXPRESSED IN: 9 plant structures; EXPRESSED DURING: 6 growth stages; BEST Arabidopsis thaliana protein match is: intracellular protein transport protein USO1-related (TAIR:AT1G64180.1); Has 30201 Blast hits to 17322 proteins in 780 species: Archae - 12; Bacteria - 1396; Met…
AT1G33170.1	1	S-adenosyl-L-methionine-dependent methyltransferases superfamily protein
AT5G59150.1	1	RAB GTPase homolog A2D
AT4G28980.2	1	CDK-activating kinase 1AT
AT3G18150.1	1	RNI-like superfamily protein
AT4G33790.1	1	Jojoba acyl CoA reductase-related male sterility protein
AT3G01860.1	1	unknown protein; FUNCTIONS IN: molecular_function unknown; INVOLVED IN: response to cadmium ion; LOCATED IN: chloroplast; EXPRESSED IN: 24 plant structures; EXPRESSED DURING: 13 growth stages; BEST Arabidopsis thaliana protein match is: unknown protein (TAIR:AT3G27210.1); Has 66 Blast hits to 66 proteins in 13 species: Archae - 0; Bacteria - 0; Metazoa - 5; Fungi - 0; Plants - 61; Viruses - 0; Ot…
AT3G49880.1	1	glycosyl hydrolase family protein 43
AT3G48680.1	4	gamma carbonic anhydrase-like 2
AT1G13210.1	2	autoinhibited Ca2+/ATPase II
AT1G26190.1	1	Phosphoribulokinase / Uridine kinase family
AT1G26340.1	1	cytochrome B5 isoform A
AT1G32050.1	1	SCAMP family protein
AT1G66200.3	1	glutamine synthase clone F11
AT1G11910.1	1	aspartic proteinase A1
AT5G16580.1	1	beta glucosidase 2
AT2G48020.2	1	Major facilitator superfamily protein
AT4G20410.1	1	gamma-soluble NSF attachment protein
AT4G25630.1	3	fibrillarin 2
AT3G20630.1	4	ubiquitin-specific protease 14
AT3G12290.1	1	Amino acid dehydrogenase family protein
AT1G01050.1	1	pyrophosphorylase 1
AT1G18070.3	1	Translation elongation factor EF1A/initiation factor IF2gamma family protein
AT5G24400.1	1	NagB/RpiA/CoA transferase-like superfamily protein
AT3G22660.1	1	rRNA processing protein-related
AT3G16240.1	1	delta tonoplast integral protein
AT3G23620.1	1	Ribosomal RNA processing Brix domain protein
AT3G18420.1	1	Protein prenylyltransferase superfamily protein
AT2G15090.1	1	3-ketoacyl-CoA synthase 8
AT1G33230.1	2	TMPIT-like protein
AT2G46520.1	1	cellular apoptosis susceptibility protein, putative / importin-alpha re-exporter, putative
AT1G18580.1	1	galacturonosyltransferase 11
AT1G64720.1	1	Polyketide cyclase/dehydrase and lipid transport superfamily protein
AT1G08130.1	1	DNA ligase 1
AT4G00990.1	1	Transcription factor jumonji (jmjC) domain-containing protein
AT5G62720.1	1	Integral membrane HPP family protein
AT1G02330.1	1	CONTAINS InterPro DOMAIN/s: Hepatocellular carcinoma-associated antigen 59 (InterPro:IPR010756); Has 1239 Blast hits to 998 proteins in 204 species: Archae - 4; Bacteria - 71; Metazoa - 421; Fungi - 109; Plants - 87; Viruses - 5; Other Eukaryotes - 542 (source: NCBI BLink).
AT3G23750.1	1	Leucine-rich repeat protein kinase family protein
AT5G14910.1	2	Heavy metal transport/detoxification superfamily protein
AT1G31760.1	1	SWIB/MDM2 domain superfamily protein
AT3G13320.1	1	cation exchanger 2
ATMG00060.1	1	NADH dehydrogenase subunit 5C
AT1G15120.1	1	Ubiquinol-cytochrome C reductase hinge protein
AT5G11380.1	1	1-deoxy-D-xylulose 5-phosphate synthase 3
AT1G68370.1	1	Chaperone DnaJ-domain superfamily protein
AT5G59670.1	1	Leucine-rich repeat protein kinase family protein
AT5G64070.1	1	phosphatidylinositol 4-OH kinase beta1
AT5G26751.1	2	shaggy-related kinase 11
AT1G13570.1	2	F-box/RNI-like superfamily protein
AT3G58170.1	1	BET1P/SFT1P-like protein 14A
AT3G54140.1	1	peptide transporter 1
AT1G53000.1	1	Nucleotide-diphospho-sugar transferases superfamily protein
AT1G02170.1	1	metacaspase 1
AT4G30650.1	1	Low temperature and salt responsive protein family
AT1G71810.1	1	Protein kinase superfamily protein
AT3G13670.1	1	Protein kinase family protein
AT3G01180.1	1	starch synthase 2
AT3G26560.1	2	ATP-dependent RNA helicase, putative
AT1G20030.2	1	Pathogenesis-related thaumatin superfamily protein
AT1G10390.1	1	Nucleoporin autopeptidase
AT1G17200.1	1	Uncharacterised protein family (UPF0497)
AT2G30050.1	2	transducin family protein / WD-40 repeat family protein
AT4G06634.1	1	zinc finger (C2H2 type) family protein
AT5G59080.1	1	unknown protein; FUNCTIONS IN: molecular_function unknown; INVOLVED IN: response to oxidative stress; LOCATED IN: chloroplast; EXPRESSED IN: 18 plant structures; EXPRESSED DURING: 9 growth stages; BEST Arabidopsis thaliana protein match is: unknown protein (TAIR:AT3G46880.1); Has 1807 Blast hits to 1807 proteins in 277 species: Archae - 0; Bacteria - 0; Metazoa - 736; Fungi - 347; Plants - 385; V…
AT5G54430.1	1	Adenine nucleotide alpha hydrolases-like superfamily protein
AT3G57220.1	2	Glycosyl transferase family 4 protein
AT4G16370.1	1	oligopeptide transporter
AT5G13530.1	2	protein kinases;ubiquitin-protein ligases
AT1G67080.1	1	abscisic acid (aba)-deficient 4
AT2G01180.1	1	phosphatidic acid phosphatase 1
AT3G60320.1	1	Protein of unknown function (DUF630 and DUF632)
AT4G14420.1	1	HR-like lesion-inducing protein-related
AT5G13280.1	1	aspartate kinase 1
ATCG00550.1	1	photosystem II reaction center protein J
AT2G14720.1	1	vacuolar sorting receptor 4
AT1G63010.5	1	Major Facilitator Superfamily with SPX (SYG1/Pho81/XPR1) domain-containing protein
AT3G50590.1	4	Transducin/WD40 repeat-like superfamily protein
AT1G33490.1	1	unknown protein; CONTAINS InterPro DOMAIN/s: Protein of unknown function DUF2062 (InterPro:IPR018639); BEST Arabidopsis thaliana protein match is: unknown protein (TAIR:AT4G10140.1); Has 88 Blast hits to 88 proteins in 29 species: Archae - 0; Bacteria - 28; Metazoa - 0; Fungi - 0; Plants - 54; Viruses - 0; Other Eukaryotes - 6 (source: NCBI BLink).
AT3G20800.1	1	Cell differentiation, Rcd1-like protein
AT4G25500.1	12	arginine/serine-rich splicing factor 35
AT1G54170.1	1	CTC-interacting domain 3
AT5G47040.1	1	lon protease 2
ATCG00700.1	1	photosystem II reaction center protein N
AT1G24300.1	2	GYF domain-containing protein
AT4G32420.1	2	Cyclophilin-like peptidyl-prolyl cis-trans isomerase family protein
AT1G31230.1	2	aspartate kinase-homoserine dehydrogenase i
AT5G50000.1	3	Protein kinase superfamily protein
AT1G31730.1	1	Adaptin family protein
AT1G18280.1	1	Bifunctional inhibitor/lipid-transfer protein/seed storage 2S albumin superfamily protein
AT1G17730.1	2	vacuolar protein sorting 46.1
AT4G37820.1	2	unknown protein; BEST Arabidopsis thaliana protein match is: unknown protein (TAIR:AT2G22795.1); Has 433572 Blast hits to 177005 proteins in 4263 species: Archae - 2016; Bacteria - 67591; Metazoa - 157995; Fungi - 49745; Plants - 22011; Viruses - 2192; Other Eukaryotes - 132022 (source: NCBI BLink).
AT2G02510.1	1	NADH dehydrogenase (ubiquinone)s
AT2G30880.1	1	Pleckstrin homology (PH) domain-containing protein
AT5G38990.1	1	Malectin/receptor-like protein kinase family protein
AT4G23710.1	1	vacuolar ATP synthase subunit G2
AT1G67350.1	1	unknown protein; Has 2 Blast hits to 2 proteins in 1 species: Archae - 0; Bacteria - 0; Metazoa - 0; Fungi - 0; Plants - 2; Viruses - 0; Other Eukaryotes - 0 (source: NCBI BLink).
AT1G68650.1	2	Uncharacterized protein family (UPF0016)
AT3G23900.1	3	RNA recognition motif (RRM)-containing protein
AT1G63160.1	1	replication factor C 2
AT3G27180.1	1	S-adenosyl-L-methionine-dependent methyltransferases superfamily protein
AT2G25520.1	2	Drug/metabolite transporter superfamily protein
AT3G13560.1	1	O-Glycosyl hydrolases family 17 protein
AT5G07990.1	1	Cytochrome P450 superfamily protein
AT5G28750.1	1	Bacterial sec-independent translocation protein mttA/Hcf106
AT4G27870.1	4	Vacuolar iron transporter (VIT) family protein
AT1G42550.1	1	plastid movement impaired1
AT2G28630.1	2	3-ketoacyl-CoA synthase 12
AT2G48160.1	1	Tudor/PWWP/MBT domain-containing protein
AT1G03130.1	4	photosystem I subunit D-2
AT2G23310.1	1	Rer1 family protein
AT1G80030.1	2	Molecular chaperone Hsp40/DnaJ family protein
AT5G04140.2	1	glutamate synthase 1
AT1G12250.1	4	Pentapeptide repeat-containing protein
AT4G15930.1	1	Dynein light chain type 1 family protein
AT3G12010.1	1	FUNCTIONS IN: molecular_function unknown; INVOLVED IN: biological_process unknown; EXPRESSED IN: sperm cell, cultured cell; CONTAINS InterPro DOMAIN/s: Colon cancer-associated Mic1-like (InterPro:IPR009755); Has 30201 Blast hits to 17322 proteins in 780 species: Archae - 12; Bacteria - 1396; Metazoa - 17338; Fungi - 3422; Plants - 5037; Viruses - 0; Other Eukaryotes - 2996 (source: NCBI BLink).
AT2G16760.1	1	Calcium-dependent phosphotriesterase superfamily protein
AT4G32120.1	2	Galactosyltransferase family protein
AT1G03870.1	2	FASCICLIN-like arabinoogalactan 9
AT1G78610.1	4	mechanosensitive channel of small conductance-like 6
AT5G05520.1	2	Outer membrane OMP85 family protein
AT3G29310.1	2	calmodulin-binding protein-related
AT3G22120.1	1	cell wall-plasma membrane linker protein
AT4G11850.1	1	phospholipase D gamma 1
AT1G07750.1	1	RmlC-like cupins superfamily protein
AT2G16860.1	1	GCIP-interacting family protein
AT5G40480.1	19	embryo defective 3012
AT5G61980.1	1	ARF-GAP domain 1
AT4G35335.1	2	Nucleotide-sugar transporter family protein
AT3G11900.1	1	aromatic and neutral transporter 1
AT2G39290.1	1	phosphatidylglycerolphosphate synthase 1
AT1G25520.1	2	Uncharacterized protein family (UPF0016)
AT1G30470.1	1	SIT4 phosphatase-associated family protein
AT5G11490.2	1	adaptin family protein
AT1G75630.1	2	vacuolar H+-pumping ATPase 16 kDa proteolipid subunit 4
AT2G28070.1	2	ABC-2 type transporter family protein
AT2G28430.1	1	unknown protein; Has 28 Blast hits to 28 proteins in 12 species: Archae - 0; Bacteria - 0; Metazoa - 0; Fungi - 0; Plants - 28; Viruses - 0; Other Eukaryotes - 0 (source: NCBI BLink).
AT1G45000.1	1	AAA-type ATPase family protein, 26S proteasome regulatory subunit S10B homolog B	Ubiquitin proteasome pathway
AT2G24290.1	1	Protein of unknown function (DUF1068)
AT3G55020.1	1	Ypt/Rab-GAP domain of gyp1p superfamily protein
AT5G47500.1	1	Pectin lyase-like superfamily protein
AT5G17210.1	1	Protein of unknown function (DUF1218)
AT3G02350.1	1	galacturonosyltransferase 9
AT3G55030.1	1	phosphatidylglycerolphosphate synthase 2
AT3G05290.1	1	peroxisomal adenine nucleotide carrier 1
AT5G19390.1	3	Rho GTPase activation protein (RhoGAP) with PH domain
AT2G17500.1	1	Auxin efflux carrier family protein
AT2G15970.1	1	cold regulated 413 plasma membrane 1
AT4G01090.1	1	Protein of unknown function (DUF3133)
AT4G30800.1	1	Nucleic acid-binding, OB-fold-like protein
AT1G65560.1	1	Zinc-binding dehydrogenase family protein
AT3G55330.1	1	PsbP-like protein 1
AT3G63070.1	1	Tudor/PWWP/MBT domain-containing protein
AT4G27130.1	1	Translation initiation factor SUI1 family protein
AT3G15060.1	1	RAB GTPase homolog A1G
AT3G16480.1	7	mitochondrial processing peptidase alpha subunit
AT5G66420.2	3	LOCATED IN: cellular_component unknown; EXPRESSED IN: 23 plant structures; EXPRESSED DURING: 13 growth stages; CONTAINS InterPro DOMAIN/s: Uncharacterised conserved protein UCP033271 (InterPro:IPR008322), TIM-barrel signal transduction protein, predicted (InterPro:IPR009215); Has 1232 Blast hits to 1230 proteins in 311 species: Archae - 18; Bacteria - 959; Metazoa - 1; Fungi - 84; Plants - 42; Vi…
AT2G40930.1	1	ubiquitin-specific protease 5
AT4G09960.3	1	K-box region and MADS-box transcription factor family protein
AT3G05060.1	4	NOP56-like pre RNA processing ribonucleoprotein
AT5G65700.1	1	Leucine-rich receptor-like protein kinase family protein
AT1G77890.1	1	DNA-directed RNA polymerase II protein
AT4G14965.1	2	membrane-associated progesterone binding protein 4
AT2G05380.1	1	glycine-rich protein 3 short isoform
AT1G16460.2	1	rhodanese homologue 2
AT1G07650.2	2	Leucine-rich repeat transmembrane protein kinase
AT2G34730.1	1	myosin heavy chain-related
AT2G20940.1	1	Protein of unknown function (DUF1279)
AT1G06760.1	2	winged-helix DNA-binding transcription factor family protein
AT5G16880.1	1	Target of Myb protein 1
AT1G66150.1	1	transmembrane kinase 1
AT1G80750.1	1	Ribosomal protein L30/L7 family protein
AT5G20970.1	1	HSP20-like chaperones superfamily protein
AT4G28730.1	1	Glutaredoxin family protein
AT5G08450.1	1	CONTAINS InterPro DOMAIN/s: Histone deacetylation protein Rxt3 (InterPro:IPR013951); Has 34444 Blast hits to 20801 proteins in 1175 species: Archae - 64; Bacteria - 2390; Metazoa - 15568; Fungi - 3729; Plants - 1886; Viruses - 208; Other Eukaryotes - 10599 (source: NCBI BLink).
AT3G26520.1	1	tonoplast intrinsic protein 2
AT5G22630.1	1	arogenate dehydratase 5
AT1G54610.2	1	Protein kinase superfamily protein
AT1G32490.1	4	RNA helicase family protein
AT4G23940.1	3	FtsH extracellular protease family
AT4G03470.1	1	Ankyrin repeat family protein
AT3G21060.1	2	Transducin/WD40 repeat-like superfamily protein
AT5G10470.2	1	kinesin like protein for actin based chloroplast movement 1
AT3G02260.1	2	auxin transport protein (BIG)
AT2G26460.1	1	RED family protein
AT5G22440.1	2	Ribosomal protein L1p/L10e family
AT2G35110.1	1	transcription activators
AT3G06810.1	3	acyl-CoA dehydrogenase-related
AT5G06530.2	1	ABC-2 type transporter family protein
AT4G20980.1	1	Eukaryotic translation initiation factor 3 subunit 7 (eIF-3)
AT4G26940.1	3	Galactosyltransferase family protein
AT3G51860.1	2	cation exchanger 3
AT3G01310.1	1	Phosphoglycerate mutase-like family protein
AT1G23090.1	1	sulfate transporter 91
AT1G19580.1	1	gamma carbonic anhydrase 1
AT1G53430.1	3	Leucine-rich repeat transmembrane protein kinase
AT5G01240.1	1	like AUXIN RESISTANT 1
AT4G38760.1	1	Protein of unknown function (DUF3414)
AT5G40650.1	1	succinate dehydrogenase 2-2
AT2G46540.1	1	unknown protein; FUNCTIONS IN: molecular_function unknown; INVOLVED IN: biological_process unknown; LOCATED IN: mitochondrion, membrane; EXPRESSED IN: 25 plant structures; EXPRESSED DURING: 16 growth stages; Has 42 Blast hits to 42 proteins in 11 species: Archae - 0; Bacteria - 0; Metazoa - 0; Fungi - 0; Plants - 42; Viruses - 0; Other Eukaryotes - 0 (source: NCBI BLink).
AT5G12190.1	1	RNA-binding (RRM/RBD/RNP motifs) family protein
AT5G43500.1	2	actin-related protein 9
AT1G10760.1	1	Pyruvate phosphate dikinase, PEP/pyruvate binding domain
AT5G18420.2	1	unknown protein; FUNCTIONS IN: molecular_function unknown; INVOLVED IN: biological_process unknown; LOCATED IN: cellular_component unknown; EXPRESSED IN: 25 plant structures; EXPRESSED DURING: 15 growth stages; CONTAINS InterPro DOMAIN/s: Protein of unknown function DUF2363 (InterPro:IPR019312); Has 233 Blast hits to 233 proteins in 86 species: Archae - 0; Bacteria - 0; Metazoa - 106; Fungi - 2; …
AT1G80680.1	3	SUPPRESSOR OF AUXIN RESISTANCE 3
AT1G20970.1	3	FUNCTIONS IN: molecular_function unknown; INVOLVED IN: biological_process unknown; LOCATED IN: plasma membrane, vacuole; EXPRESSED IN: guard cell, cultured cell; BEST Arabidopsis thaliana protein match is: proton pump interactor 1 (TAIR:AT4G27500.1); Has 30201 Blast hits to 17322 proteins in 780 species: Archae - 12; Bacteria - 1396; Metazoa - 17338; Fungi - 3422; Plants - 5037; Viruses - 0; Othe…
AT4G15802.1	4	heat shock factor binding protein
AT3G28730.1	1	high mobility group
AT3G07510.1	1	unknown protein; BEST Arabidopsis thaliana protein match is: unknown protein (TAIR:AT2G01580.1); Has 133 Blast hits to 133 proteins in 14 species: Archae - 0; Bacteria - 4; Metazoa - 0; Fungi - 0; Plants - 129; Viruses - 0; Other Eukaryotes - 0 (source: NCBI BLink).
AT1G78580.1	1	trehalose-6-phosphate synthase
AT5G04420.1	1	Galactose oxidase/kelch repeat superfamily protein
AT5G52530.1	1	dentin sialophosphoprotein-related
AT2G43970.1	1	RNA-binding protein
AT5G18520.1	3	Lung seven transmembrane receptor family protein
AT4G25650.2	3	ACD1-like
AT2G18900.1	1	Transducin/WD40 repeat-like superfamily protein
AT1G52930.1	1	Ribosomal RNA processing Brix domain protein
AT3G12100.1	1	Cation efflux family protein
AT1G55540.2	1	Nuclear pore complex protein
AT1G53720.1	1	cyclophilin 59
AT1G64230.4	1	ubiquitin-conjugating enzyme 28	Ubiquitin proteasome pathway
AT1G27960.1	1	evolutionarily conserved C-terminal region 9
AT1G56423.1	1	unknown protein; FUNCTIONS IN: molecular_function unknown; INVOLVED IN: biological_process unknown; LOCATED IN: endomembrane system; Has 30201 Blast hits to 17322 proteins in 780 species: Archae - 12; Bacteria - 1396; Metazoa - 17338; Fungi - 3422; Plants - 5037; Viruses - 0; Other Eukaryotes - 2996 (source: NCBI BLink).
AT1G76990.1	1	ACT domain repeat 3
AT5G12410.1	4	THUMP domain-containing protein
AT1G16900.1	3	Alg9-like mannosyltransferase family
AT1G04260.1	2	CAMV movement protein interacting protein 7
AT4G15080.1	1	DHHC-type zinc finger family protein
AT2G46450.1	2	cyclic nucleotide-gated channel 12
AT1G19770.1	3	purine permease 14
AT3G21865.1	2	peroxin 22
AT2G37420.1	1	ATP binding microtubule motor family protein
AT3G54250.1	4	GHMP kinase family protein
AT3G19120.1	1	PIF / Ping-Pong family of plant transposases
AT1G01950.3	1	armadillo repeat kinesin 2
AT4G25880.1	1	pumilio 6
AT4G34120.1	1	Cystathionine beta-synthase (CBS) family protein
AT1G05720.1	1	selenoprotein family protein
AT3G04910.1	4	with no lysine (K) kinase 1
AT5G57345.1	1	unknown protein; Has 30201 Blast hits to 17322 proteins in 780 species: Archae - 12; Bacteria - 1396; Metazoa - 17338; Fungi - 3422; Plants - 5037; Viruses - 0; Other Eukaryotes - 2996 (source: NCBI BLink).
AT3G02220.1	1	unknown protein; CONTAINS InterPro DOMAIN/s: Protein of unknown function DUF2039 (InterPro:IPR019351); Has 215 Blast hits to 215 proteins in 94 species: Archae - 2; Bacteria - 2; Metazoa - 125; Fungi - 4; Plants - 38; Viruses - 0; Other Eukaryotes - 44 (source: NCBI BLink).
AT5G57460.1	4	unknown protein; FUNCTIONS IN: molecular_function unknown; INVOLVED IN: biological_process unknown; LOCATED IN: plasma membrane, chloroplast; EXPRESSED IN: 23 plant structures; EXPRESSED DURING: 13 growth stages; Has 166 Blast hits to 166 proteins in 41 species: Archae - 0; Bacteria - 0; Metazoa - 112; Fungi - 4; Plants - 36; Viruses - 0; Other Eukaryotes - 14 (source: NCBI BLink).
AT3G27390.1	2	unknown protein; FUNCTIONS IN: molecular_function unknown; INVOLVED IN: biological_process unknown; LOCATED IN: plasma membrane; EXPRESSED IN: 23 plant structures; EXPRESSED DURING: 13 growth stages; BEST Arabidopsis thaliana protein match is: unknown protein (TAIR:AT5G40640.1); Has 101 Blast hits to 99 proteins in 12 species: Archae - 0; Bacteria - 0; Metazoa - 0; Fungi - 0; Plants - 101; Viruse…
AT5G07910.1	1	Leucine-rich repeat (LRR) family protein
AT1G16890.3	2	ubiquitin-conjugating enzyme 36	Ubiquitin proteasome pathway
AT1G13170.2	1	OSBP(oxysterol binding protein)-related protein 1D
AT3G22790.1	1	Kinase interacting (KIP1-like) family protein
AT5G01750.2	2	Protein of unknown function (DUF567)
AT3G23830.1	1	glycine-rich RNA-binding protein 4
AT1G69500.1	1	cytochrome P450, family 704, subfamily B, polypeptide 1
AT1G29730.1	1	Leucine-rich repeat transmembrane protein kinase
AT1G72230.1	1	Cupredoxin superfamily protein
AT1G08660.1	1	MALE GAMETOPHYTE DEFECTIVE 2
AT3G60590.3	1	unknown protein; BEST Arabidopsis thaliana protein match is: unknown protein (TAIR:AT1G48460.1); Has 35333 Blast hits to 34131 proteins in 2444 species: Archae - 798; Bacteria - 22429; Metazoa - 974; Fungi - 991; Plants - 531; Viruses - 0; Other Eukaryotes - 9610 (source: NCBI BLink).
AT3G07680.1	1	emp24/gp25L/p24 family/GOLD family protein
AT5G38630.1	1	cytochrome B561-1
AT1G60600.2	1	UbiA prenyltransferase family protein
AT3G59170.1	1	F-box/RNI-like superfamily protein
AT5G23310.1	1	Fe superoxide dismutase 3
AT4G25340.1	1	FK506 BINDING PROTEIN 53
AT1G52280.1	1	RAB GTPase homolog G3D
AT3G13490.1	1	Lysyl-tRNA synthetase, class II
AT1G54220.1	2	Dihydrolipoamide acetyltransferase, long form protein
AT2G35960.1	1	NDR1/HIN1-like 12
AT4G12420.1	3	Cupredoxin superfamily protein
AT3G18130.1	2	receptor for activated C kinase 1C
AT4G38240.1	1	alpha-1,3-mannosyl-glycoprotein beta-1,2-N-acetylglucosaminyltransferase, putative
AT5G22060.1	2	DNAJ homologue 2
AT5G53170.1	2	FTSH protease 11
AT5G42480.1	1	Chaperone DnaJ-domain superfamily protein
AT4G15730.1	1	CW-type Zinc Finger
AT1G05960.2	1	ARM repeat superfamily protein
AT4G24740.1	1	FUS3-complementing gene 2
AT5G56130.1	1	Transducin/WD40 repeat-like superfamily protein
AT2G32450.1	3	Calcium-binding tetratricopeptide family protein
AT1G51450.1	1	TRAUCO
AT1G67430.1	6	Ribosomal protein L22p/L17e family protein
AT2G21790.1	1	ribonucleotide reductase 1
AT2G30910.1	1	actin-related protein C1A
AT5G47180.1	1	Plant VAMP (vesicle-associated membrane protein) family protein
AT5G04740.1	1	ACT domain-containing protein
AT3G48540.1	1	Cytidine/deoxycytidylate deaminase family protein
AT3G49140.1	1	Pentatricopeptide repeat (PPR) superfamily protein
AT5G24710.1	4	Transducin/WD40 repeat-like superfamily protein
AT3G54980.1	1	Pentatricopeptide repeat (PPR) superfamily protein
AT1G54790.2	1	GDSL-like Lipase/Acylhydrolase superfamily protein
AT2G39630.1	1	Nucleotide-diphospho-sugar transferases superfamily protein
AT3G09000.1	1	proline-rich family protein
AT5G22360.1	1	vesicle-associated membrane protein 714
AT4G11220.1	1	VIRB2-interacting protein 2
AT5G63550.2	2	DEK domain-containing chromatin associated protein
AT5G24165.1	1	unknown protein; FUNCTIONS IN: molecular_function unknown; INVOLVED IN: biological_process unknown; LOCATED IN: chloroplast; EXPRESSED IN: 22 plant structures; EXPRESSED DURING: 13 growth stages; BEST Arabidopsis thaliana protein match is: unknown protein (TAIR:AT4G23885.1); Has 30201 Blast hits to 17322 proteins in 780 species: Archae - 12; Bacteria - 1396; Metazoa - 17338; Fungi - 3422; Plants …
AT2G26240.1	1	Transmembrane proteins 14C
AT1G54010.1	1	GDSL-like Lipase/Acylhydrolase superfamily protein
AT4G05120.1	1	Major facilitator superfamily protein
AT5G17010.1	1	Major facilitator superfamily protein
AT3G03270.1	1	Adenine nucleotide alpha hydrolases-like superfamily protein
AT1G24706.2	3	THO2
AT2G34040.1	2	Apoptosis inhibitory protein 5 (API5)
AT4G10710.1	2	global transcription factor C
AT3G53560.1	1	Tetratricopeptide repeat (TPR)-like superfamily protein
AT5G03740.1	1	histone deacetylase 2C
AT1G73080.1	2	PEP1 receptor 1
AT2G05540.1	1	Glycine-rich protein family
AT1G58470.1	1	RNA-binding protein 1
AT1G18700.4	1	DNAJ heat shock N-terminal domain-containing protein
AT1G73460.1	3	Protein kinase superfamily protein
AT5G19140.1	1	Aluminium induced protein with YGL and LRDR motifs
AT4G14760.1	1	kinase interacting (KIP1-like) family protein
AT1G23580.1	1	Domain of unknown function DUF220
AT1G64790.2	1	ILITYHIA
AT4G33200.1	2	myosin, putative
AT3G58640.1	1	Mitogen activated protein kinase kinase kinase-related
AT4G29510.1	1	arginine methyltransferase 11
AT3G27080.1	4	translocase of outer membrane 20 kDa subunit 3
AT1G65020.1	1	FUNCTIONS IN: molecular_function unknown; INVOLVED IN: biological_process unknown; LOCATED IN: endoplasmic reticulum, plasma membrane; EXPRESSED IN: 23 plant structures; EXPRESSED DURING: 13 growth stages; CONTAINS InterPro DOMAIN/s: NERD (InterPro:IPR011528); Has 69 Blast hits to 69 proteins in 27 species: Archae - 0; Bacteria - 18; Metazoa - 8; Fungi - 0; Plants - 36; Viruses - 0; Other Eukaryo…
AT4G00370.1	1	Major facilitator superfamily protein
AT4G35580.1	2	NAC transcription factor-like 9
AT3G01990.1	1	ACT domain repeat 6
AT5G27730.1	1	Protein of unknown function (DUF1624)
AT2G14835.1	2	RING/U-box superfamily protein
AT1G69460.1	2	emp24/gp25L/p24 family/GOLD family protein
AT3G52620.1	1	unknown protein; Has 11 Blast hits to 11 proteins in 5 species: Archae - 0; Bacteria - 0; Metazoa - 0; Fungi - 0; Plants - 11; Viruses - 0; Other Eukaryotes - 0 (source: NCBI BLink).
AT1G66250.1	1	O-Glycosyl hydrolases family 17 protein
AT1G13880.1	1	ELM2 domain-containing protein
AT3G09100.2	1	mRNA capping enzyme family protein
AT1G60070.2	1	Adaptor protein complex AP-1, gamma subunit
AT1G45050.1	1	Ubiquitin-conjugating enzyme family protein	Ubiquitin proteasome pathway
AT1G43670.1	1	Inositol monophosphatase family protein
AT1G08680.4	1	ARF GAP-like zinc finger-containing protein ZIGA4
AT3G19420.1	1	PTEN 2
AT1G66240.1	1	homolog of anti-oxidant 1
AT4G22570.1	1	adenine phosphoribosyl transferase 3
AT1G09590.1	6	Translation protein SH3-like family protein
AT1G52730.2	2	Transducin/WD40 repeat-like superfamily protein
AT1G19835.1	1	Plant protein of unknown function (DUF869)
AT3G47070.1	1	LOCATED IN: thylakoid, chloroplast thylakoid membrane, chloroplast, chloroplast envelope; EXPRESSED IN: 22 plant structures; EXPRESSED DURING: 13 growth stages; CONTAINS InterPro DOMAIN/s: Thylakoid soluble phosphoprotein TSP9 (InterPro:IPR021584); Has 37 Blast hits to 37 proteins in 10 species: Archae - 0; Bacteria - 0; Metazoa - 0; Fungi - 0; Plants - 37; Viruses - 0; Other Eukaryotes - 0 (sour…
AT3G23660.1	1	Sec23/Sec24 protein transport family protein
AT4G37590.1	1	Phototropic-responsive NPH3 family protein
AT1G76940.1	2	RNA-binding (RRM/RBD/RNP motifs) family protein
AT3G55430.1	1	O-Glycosyl hydrolases family 17 protein
AT4G28740.1	1	FUNCTIONS IN: molecular_function unknown; INVOLVED IN: biological_process unknown; LOCATED IN: chloroplast; EXPRESSED IN: 21 plant structures; EXPRESSED DURING: 13 growth stages; CONTAINS InterPro DOMAIN/s: Protein of unknown function DUF3493 (InterPro:IPR021883); BEST Arabidopsis thaliana protein match is: tetratricopeptide repeat (TPR)-containing protein (TAIR:AT1G02910.1); Has 30201 Blast hits…
AT1G77130.1	2	plant glycogenin-like starch initiation protein 2
AT2G47580.1	1	spliceosomal protein U1A
AT3G09050.1	1	unknown protein; FUNCTIONS IN: molecular_function unknown; INVOLVED IN: biological_process unknown; LOCATED IN: chloroplast thylakoid membrane, chloroplast; EXPRESSED IN: 21 plant structures; EXPRESSED DURING: 13 growth stages; Has 120 Blast hits to 120 proteins in 47 species: Archae - 4; Bacteria - 10; Metazoa - 33; Fungi - 2; Plants - 44; Viruses - 0; Other Eukaryotes - 27 (source: NCBI BLink).
AT3G57150.1	2	homologue of NAP57
AT5G08440.2	1	unknown protein; FUNCTIONS IN: molecular_function unknown; INVOLVED IN: biological_process unknown; EXPRESSED IN: 21 plant structures; EXPRESSED DURING: 13 growth stages; BEST Arabidopsis thaliana protein match is: unknown protein (TAIR:AT5G23490.1).
AT1G32550.2	1	2Fe-2S ferredoxin-like superfamily protein
AT1G09920.1	1	TRAF-type zinc finger-related
AT2G19110.1	1	heavy metal atpase 4
AT5G28050.2	1	Cytidine/deoxycytidylate deaminase family protein
AT3G08550.1	2	elongation defective 1 protein / ELD1 protein
AT1G80670.1	1	Transducin/WD40 repeat-like superfamily protein
AT2G35720.1	2	DNAJ heat shock N-terminal domain-containing protein
AT1G19870.1	4	IQ-domain 32
AT3G07180.1	2	GPI transamidase component PIG-S-related
AT3G01380.1	1	transferases;sulfuric ester hydrolases;catalytics;transferases
AT4G26870.1	1	Class II aminoacyl-tRNA and biotin synthetases superfamily protein
AT4G39480.1	1	cytochrome P450, family 96, subfamily A, polypeptide 9
AT3G27930.1	1	unknown protein; FUNCTIONS IN: molecular_function unknown; INVOLVED IN: N-terminal protein myristoylation; LOCATED IN: cellular_component unknown; EXPRESSED IN: 23 plant structures; EXPRESSED DURING: 14 growth stages; Has 35 Blast hits to 35 proteins in 12 species: Archae - 0; Bacteria - 0; Metazoa - 0; Fungi - 0; Plants - 35; Viruses - 0; Other Eukaryotes - 0 (source: NCBI BLink).
AT4G32930.2	1	unknown protein; FUNCTIONS IN: molecular_function unknown; INVOLVED IN: biological_process unknown; LOCATED IN: cellular_component unknown; EXPRESSED IN: 22 plant structures; EXPRESSED DURING: 13 growth stages; CONTAINS InterPro DOMAIN/s: Protein of unknown function DUF866, eukaryotic (InterPro:IPR008584).
AT2G28120.1	1	Major facilitator superfamily protein
AT5G40000.1	1	P-loop containing nucleoside triphosphate hydrolases superfamily protein
AT3G49490.1	2	unknown protein; Has 722 Blast hits to 186 proteins in 64 species: Archae - 0; Bacteria - 30; Metazoa - 72; Fungi - 48; Plants - 38; Viruses - 0; Other Eukaryotes - 534 (source: NCBI BLink).
AT3G09980.1	2	Family of unknown function (DUF662)
AT2G37550.1	4	ARF-GAP domain 7
AT4G12590.1	3	Protein of unknown function DUF106, transmembrane
AT3G09550.1	1	Ankyrin repeat family protein
AT4G16760.1	1	acyl-CoA oxidase 1
AT1G52410.2	14	TSK-associating protein 1
AT2G37710.1	3	receptor lectin kinase
AT5G63120.2	3	P-loop containing nucleoside triphosphate hydrolases superfamily protein
AT1G08520.1	2	ALBINA 1
AT5G23890.1	4	LOCATED IN: mitochondrion, chloroplast thylakoid membrane, chloroplast, plastid, chloroplast envelope; EXPRESSED IN: 24 plant structures; EXPRESSED DURING: 14 growth stages; CONTAINS InterPro DOMAIN/s: S-layer homology domain (InterPro:IPR001119); BEST Arabidopsis thaliana protein match is: unknown protein (TAIR:AT5G52410.2); Has 1807 Blast hits to 1807 proteins in 277 species: Archae - 0; Bacter…
AT2G47680.1	1	zinc finger (CCCH type) helicase family protein
AT4G36940.1	1	nicotinate phosphoribosyltransferase 1
AT4G37640.1	2	calcium ATPase 2
AT1G32500.1	1	non-intrinsic ABC protein 6
AT1G79280.2	9	nuclear pore anchor
AT3G03920.1	1	H/ACA ribonucleoprotein complex, subunit Gar1/Naf1 protein
AT1G67170.1	3	unknown protein; BEST Arabidopsis thaliana protein match is: unknown protein (TAIR:AT3G14750.1); Has 5478 Blast hits to 4354 proteins in 533 species: Archae - 87; Bacteria - 653; Metazoa - 2554; Fungi - 380; Plants - 418; Viruses - 16; Other Eukaryotes - 1370 (source: NCBI BLink).
AT2G16070.2	1	plastid division2
AT4G36750.1	1	Quinone reductase family protein
AT1G76270.1	1	O-fucosyltransferase family protein
AT4G12250.1	1	UDP-D-glucuronate 4-epimerase 5
AT1G26940.1	1	Cyclophilin-like peptidyl-prolyl cis-trans isomerase family protein
AT1G18080.1	3	Transducin/WD40 repeat-like superfamily protein
AT1G04530.1	1	Tetratricopeptide repeat (TPR)-like superfamily protein
AT1G10170.1	2	NF-X-like 1
AT1G63110.1	1	GPI transamidase subunit PIG-U
AT5G09660.4	1	peroxisomal NAD-malate dehydrogenase 2
AT3G13460.4	18	evolutionarily conserved C-terminal region 2
AT3G14160.1	1	2-oxoglutarate-dependent dioxygenase family protein
AT5G03880.1	1	Thioredoxin family protein
AT2G31880.1	2	Leucine-rich repeat protein kinase family protein
AT4G25040.1	2	Uncharacterised protein family (UPF0497)
AT5G23200.1	1	unknown protein; BEST Arabidopsis thaliana protein match is: unknown protein (TAIR:AT5G08270.1); Has 30201 Blast hits to 17322 proteins in 780 species: Archae - 12; Bacteria - 1396; Metazoa - 17338; Fungi - 3422; Plants - 5037; Viruses - 0; Other Eukaryotes - 2996 (source: NCBI BLink).
AT4G36960.1	1	RNA-binding (RRM/RBD/RNP motifs) family protein
AT5G48540.1	1	receptor-like protein kinase-related family protein
AT1G09520.1	1	LOCATED IN: chloroplast; EXPRESSED IN: 21 plant structures; EXPRESSED DURING: 12 growth stages; CONTAINS InterPro DOMAIN/s: Zinc finger, PHD-type, conserved site (InterPro:IPR019786); BEST Arabidopsis thaliana protein match is: PHD finger family protein (TAIR:AT3G17460.1); Has 56 Blast hits to 56 proteins in 17 species: Archae - 0; Bacteria - 2; Metazoa - 0; Fungi - 4; Plants - 46; Viruses - 0; O…
AT3G05680.2	1	embryo defective 2016
AT2G45240.1	1	methionine aminopeptidase 1A
AT1G69360.1	1	Plant protein of unknown function (DUF863)
AT5G59950.5	3	RNA-binding (RRM/RBD/RNP motifs) family protein
AT3G61860.1	3	RNA-binding (RRM/RBD/RNP motifs) family protein
AT2G41420.1	1	proline-rich family protein
AT2G45290.1	1	Transketolase
AT5G25265.1	1	unknown protein; FUNCTIONS IN: molecular_function unknown; INVOLVED IN: biological_process unknown; LOCATED IN: plasma membrane, membrane; EXPRESSED IN: cultured cell, leaf; BEST Arabidopsis thaliana protein match is: unknown protein (TAIR:AT2G25260.1); Has 30201 Blast hits to 17322 proteins in 780 species: Archae - 12; Bacteria - 1396; Metazoa - 17338; Fungi - 3422; Plants - 5037; Viruses - 0; O…
AT2G29210.1	2	splicing factor PWI domain-containing protein
AT1G51590.1	1	alpha-mannosidase 1
AT5G57270.1	1	Core-2/I-branching beta-1,6-N-acetylglucosaminyltransferase family protein
AT2G04115.1	1	Plant self-incompatibility protein S1 family
AT4G18130.1	1	phytochrome E
AT1G26670.1	1	Vesicle transport v-SNARE family protein
AT4G16270.1	1	Peroxidase superfamily protein
AT3G53740.2	2	Ribosomal protein L36e family protein
AT3G10330.1	1	Cyclin-like family protein
AT4G02030.2	1	Vps51/Vps67 family (components of vesicular transport) protein
AT2G28720.1	4	Histone superfamily protein
AT1G12470.1	1	zinc ion binding
AT1G52000.1	3	Mannose-binding lectin superfamily protein
AT5G66210.2	1	calcium-dependent protein kinase 28
AT5G14210.1	1	Leucine-rich repeat protein kinase family protein
AT5G28640.1	1	SSXT family protein
AT3G56950.2	1	small and basic intrinsic protein 2;1
AT4G10070.1	2	KH domain-containing protein
AT2G27260.1	1	Late embryogenesis abundant (LEA) hydroxyproline-rich glycoprotein family
AT1G49040.1	1	stomatal cytokinesis defective / SCD1 protein (SCD1)
AT2G15290.1	1	translocon at inner membrane of chloroplasts 21
AT5G03300.1	1	adenosine kinase 2
AT1G18000.1	1	Major facilitator superfamily protein
AT3G48030.1	1	hypoxia-responsive family protein / zinc finger (C3HC4-type RING finger) family protein
AT3G60960.1	1	Tetratricopeptide repeat (TPR)-like superfamily protein
AT3G03600.1	2	ribosomal protein S2
AT3G55920.1	1	Cyclophilin-like peptidyl-prolyl cis-trans isomerase family protein
AT5G04885.1	1	Glycosyl hydrolase family protein
AT5G53180.1	2	polypyrimidine tract-binding protein 2
AT2G32950.1	1	Transducin/WD40 repeat-like superfamily protein
AT5G24350.2	1	FUNCTIONS IN: molecular_function unknown; INVOLVED IN: biological_process unknown; LOCATED IN: cellular_component unknown; EXPRESSED IN: 23 plant structures; EXPRESSED DURING: 13 growth stages; CONTAINS InterPro DOMAIN/s: Secretory pathway Sec39 (InterPro:IPR013244).
AT1G18210.1	7	Calcium-binding EF-hand family protein
AT3G46290.1	1	hercules receptor kinase 1
AT4G23920.1	1	UDP-D-glucose/UDP-D-galactose 4-epimerase 2
AT4G31880.1	1	LOCATED IN: cytosol, chloroplast; EXPRESSED IN: 24 plant structures; EXPRESSED DURING: 14 growth stages; BEST Arabidopsis thaliana protein match is: Tudor/PWWP/MBT superfamily protein (TAIR:AT1G15940.1); Has 137162 Blast hits to 70781 proteins in 2973 species: Archae - 289; Bacteria - 24182; Metazoa - 56725; Fungi - 20130; Plants - 6559; Viruses - 758; Other Eukaryotes - 28519 (source: NCBI BLink…
AT1G51710.1	1	ubiquitin-specific protease 6
AT2G20120.1	1	Protein of unknown function (DUF502)
AT3G03100.1	1	NADH:ubiquinone oxidoreductase, 17.2kDa subunit
AT3G17330.1	1	evolutionarily conserved C-terminal region 6
AT1G60640.1	1	unknown protein; Has 42416 Blast hits to 22533 proteins in 1340 species: Archae - 32; Bacteria - 6461; Metazoa - 16431; Fungi - 3749; Plants - 1747; Viruses - 284; Other Eukaryotes - 13712 (source: NCBI BLink).
AT5G52560.1	1	UDP-sugar pyrophosphorylase
AT1G10940.2	1	Protein kinase superfamily protein
AT2G29140.1	2	pumilio 3
AT3G27925.1	1	DegP protease 1
AT1G16560.1	1	Per1-like family protein
AT5G16550.1	1	unknown protein; Has 30201 Blast hits to 17322 proteins in 780 species: Archae - 12; Bacteria - 1396; Metazoa - 17338; Fungi - 3422; Plants - 5037; Viruses - 0; Other Eukaryotes - 2996 (source: NCBI BLink).
AT2G41100.1	1	Calcium-binding EF hand family protein
AT4G28710.1	1	Myosin family protein with Dil domain
AT5G26570.1	1	catalytics;carbohydrate kinases;phosphoglucan, water dikinases
AT1G45332.1	1	Translation elongation factor EFG/EF2 protein
AT3G01790.1	1	Ribosomal protein L13 family protein
AT3G07300.3	1	NagB/RpiA/CoA transferase-like superfamily protein
AT2G44200.1	6	CBF1-interacting co-repressor CIR, N-terminal;Pre-mRNA splicing factor
AT3G14350.1	3	STRUBBELIG-receptor family 7
AT3G58100.1	1	plasmodesmata callose-binding protein 5
AT3G47120.1	1	RNA recognition motif (RRM)-containing protein
AT1G47500.1	3	RNA-binding protein 47C'
AT3G17430.1	1	Nucleotide-sugar transporter family protein
AT3G54670.3	1	Structural maintenance of chromosomes (SMC) family protein
AT4G14750.1	1	IQ-domain 19
AT1G48460.1	1	unknown protein; FUNCTIONS IN: molecular_function unknown; INVOLVED IN: biological_process unknown; LOCATED IN: chloroplast envelope; EXPRESSED IN: 21 plant structures; EXPRESSED DURING: 13 growth stages; BEST Arabidopsis thaliana protein match is: unknown protein (TAIR:AT5G63040.1); Has 60 Blast hits to 60 proteins in 14 species: Archae - 0; Bacteria - 0; Metazoa - 0; Fungi - 0; Plants - 60; Vir…
AT4G10360.1	1	TRAM, LAG1 and CLN8 (TLC) lipid-sensing domain containing protein
AT1G08350.2	1	Endomembrane protein 70 protein family
AT3G22400.1	1	PLAT/LH2 domain-containing lipoxygenase family protein
AT4G27800.1	1	thylakoid-associated phosphatase 38
AT5G04530.1	1	3-ketoacyl-CoA synthase 19
AT5G05660.1	1	sequence-specific DNA binding transcription factors;zinc ion binding;sequence-specific DNA binding transcription factors
AT1G04730.1	1	P-loop containing nucleoside triphosphate hydrolases superfamily protein
AT1G64350.1	1	Transducin/WD40 repeat-like superfamily protein
AT5G40200.1	2	DegP protease 9
AT1G22710.1	2	sucrose-proton symporter 2
AT5G02160.1	1	unknown protein; FUNCTIONS IN: molecular_function unknown; INVOLVED IN: biological_process unknown; LOCATED IN: chloroplast thylakoid membrane; EXPRESSED IN: 23 plant structures; EXPRESSED DURING: 13 growth stages; Has 121 Blast hits to 121 proteins in 17 species: Archae - 0; Bacteria - 0; Metazoa - 0; Fungi - 0; Plants - 121; Viruses - 0; Other Eukaryotes - 0 (source: NCBI BLink).
AT1G69200.1	2	fructokinase-like 2
AT1G12270.1	1	stress-inducible protein, putative
AT1G76850.1	1	exocyst complex component sec5
AT2G38530.1	1	lipid transfer protein 2
AT4G28080.1	1	Tetratricopeptide repeat (TPR)-like superfamily protein
AT5G52410.2	2	INVOLVED IN: biological_process unknown; LOCATED IN: chloroplast; EXPRESSED IN: 13 plant structures; EXPRESSED DURING: 6 growth stages; CONTAINS InterPro DOMAIN/s: S-layer homology domain (InterPro:IPR001119); BEST Arabidopsis thaliana protein match is: unknown protein (TAIR:AT5G23890.1); Has 35333 Blast hits to 34131 proteins in 2444 species: Archae - 798; Bacteria - 22429; Metazoa - 974; Fungi …
AT1G43850.1	1	SEUSS transcriptional co-regulator
AT3G01150.1	2	polypyrimidine tract-binding protein 1
AT2G22500.1	2	uncoupling protein 5
AT5G49630.1	2	amino acid permease 6
AT5G55530.1	1	Calcium-dependent lipid-binding (CaLB domain) family protein
AT1G01080.2	2	RNA-binding (RRM/RBD/RNP motifs) family protein
AT3G53580.1	1	diaminopimelate epimerase family protein
AT3G57300.2	2	INO80 ortholog
AT3G22170.1	1	far-red elongated hypocotyls 3
AT4G17090.1	1	chloroplast beta-amylase
AT5G42240.1	1	serine carboxypeptidase-like 42
AT3G61580.1	1	Fatty acid/sphingolipid desaturase
AT3G55740.1	3	proline transporter 2
AT4G16340.1	8	guanyl-nucleotide exchange factors;GTPase binding;GTP binding
AT4G00900.1	1	ER-type Ca2+-ATPase 2
AT4G39690.1	1	FUNCTIONS IN: molecular_function unknown; INVOLVED IN: biological_process unknown; LOCATED IN: mitochondrion; EXPRESSED IN: 26 plant structures; EXPRESSED DURING: 14 growth stages; CONTAINS InterPro DOMAIN/s: Mitochondrial inner membrane protein Mitofilin (InterPro:IPR019133); Has 30201 Blast hits to 17322 proteins in 780 species: Archae - 12; Bacteria - 1396; Metazoa - 17338; Fungi - 3422; Plant…
AT5G58100.1	1	unknown protein; INVOLVED IN: pollen exine formation; EXPRESSED IN: 19 plant structures; EXPRESSED DURING: 8 growth stages; BEST Arabidopsis thaliana protein match is: unknown protein (TAIR:AT3G28720.1); Has 35333 Blast hits to 34131 proteins in 2444 species: Archae - 798; Bacteria - 22429; Metazoa - 974; Fungi - 991; Plants - 531; Viruses - 0; Other Eukaryotes - 9610 (source: NCBI BLink).
AT2G38120.1	1	Transmembrane amino acid transporter family protein
AT2G28520.1	1	vacuolar proton ATPase A1
AT4G28300.1	1	Protein of unknown function (DUF1421)
AT5G63510.2	3	gamma carbonic anhydrase like 1
AT5G45275.1	1	Major facilitator superfamily protein
AT5G54760.1	1	Translation initiation factor SUI1 family protein
AT2G45010.1	1	PLAC8 family protein
AT5G13390.1	1	no exine formation 1
AT1G27950.1	3	glycosylphosphatidylinositol-anchored lipid protein transfer 1
AT5G65020.1	1	annexin 2
AT3G20410.1	1	calmodulin-domain protein kinase 9
AT4G00570.1	1	NAD-dependent malic enzyme 2
AT2G32900.1	1	centromere/kinetochore protein, putative (ZW10)
AT4G29670.1	1	atypical CYS HIS rich thioredoxin 2
AT5G08040.1	2	mitochondrial import receptor subunit TOM5 homolog
AT1G10960.1	1	ferredoxin 1
AT1G52980.1	1	GTP-binding family protein
AT5G67590.1	2	NADH-ubiquinone oxidoreductase-related
AT5G39410.1	1	Saccharopine dehydrogenase
AT1G35710.1	1	Protein kinase family protein with leucine-rich repeat domain
AT2G31360.1	2	16:0delta9 desaturase 2
AT3G61470.1	1	photosystem I light harvesting complex gene 2
AT5G67270.1	1	end binding protein 1C
AT4G11960.1	1	PGR5-like B
AT2G42310.1	1	unknown protein; BEST Arabidopsis thaliana protein match is: unknown protein (TAIR:AT3G57785.1); Has 115 Blast hits to 115 proteins in 48 species: Archae - 0; Bacteria - 0; Metazoa - 4; Fungi - 44; Plants - 67; Viruses - 0; Other Eukaryotes - 0 (source: NCBI BLink).
AT1G79470.1	6	Aldolase-type TIM barrel family protein
AT4G16120.1	2	COBRA-like protein-7 precursor
AT2G01320.3	1	ABC-2 type transporter family protein
AT5G46860.1	3	Syntaxin/t-SNARE family protein
AT4G01040.1	1	Glycosyl hydrolase superfamily protein
AT5G64740.1	4	cellulose synthase 6
AT1G03475.1	1	Coproporphyrinogen III oxidase
AT1G48240.1	2	novel plant snare 12
AT1G26830.1	1	cullin 3
AT3G16780.1	3	Ribosomal protein L19e family protein
AT2G20280.1	1	Zinc finger C-x8-C-x5-C-x3-H type family protein
AT1G68680.1	1	unknown protein; FUNCTIONS IN: molecular_function unknown; INVOLVED IN: biological_process unknown; LOCATED IN: chloroplast; EXPRESSED IN: 23 plant structures; EXPRESSED DURING: 16 growth stages; Has 20 Blast hits to 20 proteins in 11 species: Archae - 0; Bacteria - 0; Metazoa - 0; Fungi - 0; Plants - 20; Viruses - 0; Other Eukaryotes - 0 (source: NCBI BLink).
AT3G10530.1	1	Transducin/WD40 repeat-like superfamily protein
AT3G12490.1	1	cystatin B
AT2G42210.1	3	Mitochondrial import inner membrane translocase subunit Tim17/Tim22/Tim23 family protein
AT1G28490.1	1	syntaxin of plants 61
AT3G03050.1	1	cellulose synthase-like D3
AT3G17040.1	1	high chlorophyll fluorescent 107
AT1G08200.1	1	UDP-D-apiose/UDP-D-xylose synthase 2
AT2G34680.1	1	Outer arm dynein light chain 1 protein
AT2G35630.1	1	ARM repeat superfamily protein
AT1G63830.2	2	PLAC8 family protein
AT5G23630.1	9	phosphate deficiency response 2
AT4G20400.1	1	JUMONJI 14
AT3G47950.1	14	H(+)-ATPase 4
AT1G20340.1	1	Cupredoxin superfamily protein
AT5G62070.1	1	IQ-domain 23
AT5G23750.1	3	Remorin family protein
AT5G38830.1	1	Cysteinyl-tRNA synthetase, class Ia family protein
AT5G11150.1	1	vesicle-associated membrane protein 713
AT4G40050.1	1	Protein of unknown function (DUF3550/UPF0682)
AT5G07510.1	1	glycine-rich protein 14
AT2G35030.1	1	Pentatricopeptide repeat (PPR) superfamily protein
AT2G36130.1	2	Cyclophilin-like peptidyl-prolyl cis-trans isomerase family protein
AT5G46470.1	1	disease resistance protein (TIR-NBS-LRR class) family
AT3G02650.1	1	Tetratricopeptide repeat (TPR)-like superfamily protein
AT5G61140.2	1	U5 small nuclear ribonucleoprotein helicase
AT2G28470.1	1	beta-galactosidase 8
AT5G22780.1	1	Adaptor protein complex AP-2, alpha subunit
AT5G37640.1	2	ubiquitin 9
AT2G46560.1	1	transducin family protein / WD-40 repeat family protein
AT1G05570.1	10	callose synthase 1
AT4G34830.1	1	Pentatricopeptide repeat (PPR) superfamily protein
AT4G02580.1	1	NADH-ubiquinone oxidoreductase 24 kDa subunit, putative
AT2G04842.1	1	threonyl-tRNA synthetase, putative / threonine--tRNA ligase, putative
AT2G21190.1	1	ER lumen protein retaining receptor family protein
AT1G68910.1	1	WPP domain-interacting protein 2
AT1G69850.1	1	nitrate transporter 1:2
AT5G10490.1	1	MSCS-like 2
AT3G62010.1	1	unknown protein; LOCATED IN: cellular_component unknown; EXPRESSED IN: 23 plant structures; EXPRESSED DURING: 15 growth stages; Has 553 Blast hits to 216 proteins in 93 species: Archae - 0; Bacteria - 124; Metazoa - 193; Fungi - 58; Plants - 108; Viruses - 0; Other Eukaryotes - 70 (source: NCBI BLink).
AT5G55510.1	1	Mitochondrial import inner membrane translocase subunit Tim17/Tim22/Tim23 family protein
AT3G23780.1	4	nuclear RNA polymerase D2A
AT2G40650.1	1	PRP38 family protein
AT1G11330.2	2	S-locus lectin protein kinase family protein
AT2G23940.1	1	Protein of unknown function (DUF788)
AT1G16610.3	2	arginine/serine-rich 45
AT3G09640.1	1	ascorbate peroxidase 2
AT2G42800.1	4	receptor like protein 29
AT1G54490.1	3	exoribonuclease 4
AT1G22130.1	1	AGAMOUS-like 104
AT5G44850.1	1	Protein with RNI-like/FBD-like domains
AT3G01720.1	1	unknown protein; FUNCTIONS IN: molecular_function unknown; INVOLVED IN: biological_process unknown; LOCATED IN: endomembrane system; EXPRESSED IN: 24 plant structures; EXPRESSED DURING: 13 growth stages; BEST Arabidopsis thaliana protein match is: unknown protein (TAIR:AT5G25265.1); Has 374 Blast hits to 211 proteins in 23 species: Archae - 0; Bacteria - 0; Metazoa - 0; Fungi - 0; Plants - 316; V…
AT1G53840.1	2	pectin methylesterase 1
AT4G16500.1	2	Cystatin/monellin superfamily protein
AT5G58420.1	6	Ribosomal protein S4 (RPS4A) family protein
AT1G20370.1	1	Pseudouridine synthase family protein
AT3G27820.1	1	monodehydroascorbate reductase 4
AT3G05270.1	1	Plant protein of unknown function (DUF869)
AT1G80860.2	1	phospholipid N-methyltransferase
AT3G55340.1	1	phragmoplastin interacting protein 1
AT1G63640.1	1	P-loop nucleoside triphosphate hydrolases superfamily protein with CH (Calponin Homology) domain
AT4G05420.1	1	damaged DNA binding protein 1A
AT2G19540.1	1	Transducin family protein / WD-40 repeat family protein
AT4G05460.1	1	RNI-like superfamily protein
AT2G25170.1	1	chromatin remodeling factor CHD3 (PICKLE)
AT5G61780.1	4	TUDOR-SN protein 2
AT2G03740.1	1	late embryogenesis abundant domain-containing protein / LEA domain-containing protein
AT5G46840.1	1	RNA-binding (RRM/RBD/RNP motifs) family protein
AT1G36240.1	2	Ribosomal protein L7Ae/L30e/S12e/Gadd45 family protein
AT1G43890.1	1	RAB GTPASE HOMOLOG B18
AT2G28150.1	1	Domain of unknown function (DUF966)
AT3G11910.1	4	ubiquitin-specific protease 13
AT5G66720.1	1	Protein phosphatase 2C family protein
AT1G69730.1	1	Wall-associated kinase family protein
AT5G58930.1	1	Protein of unknown function (DUF740)
AT2G19740.1	1	Ribosomal protein L31e family protein
AT4G09570.1	1	calcium-dependent protein kinase 4
AT5G35430.1	2	Tetratricopeptide repeat (TPR)-like superfamily protein
AT5G02280.1	1	SNARE-like superfamily protein
AT4G31300.2	1	N-terminal nucleophile aminohydrolases (Ntn hydrolases) superfamily protein
AT4G02600.1	2	Seven transmembrane MLO family protein
AT3G05100.1	1	S-adenosyl-L-methionine-dependent methyltransferases superfamily protein
AT1G52300.1	1	Zinc-binding ribosomal protein family protein
AT1G30400.1	9	multidrug resistance-associated protein 1
AT5G57120.1	1	FUNCTIONS IN: molecular_function unknown; INVOLVED IN: biological_process unknown; LOCATED IN: nucleolus; EXPRESSED IN: 21 plant structures; EXPRESSED DURING: 13 growth stages; CONTAINS InterPro DOMAIN/s: LisH dimerisation motif (InterPro:IPR006594), SRP40, C-terminal (InterPro:IPR007718); Has 101969 Blast hits to 55488 proteins in 2506 species: Archae - 424; Bacteria - 13843; Metazoa - 37674; Fu…
AT5G13110.1	1	glucose-6-phosphate dehydrogenase 2
AT3G09090.1	1	defective in exine formation protein (DEX1)
AT2G32930.2	1	zinc finger nuclease 2
AT4G33650.2	3	dynamin-related protein 3A
AT3G56450.1	1	alpha-soluble NSF attachment protein 1
AT4G38600.1	1	HEAT repeat ;HECT-domain (ubiquitin-transferase)
AT5G11040.1	2	TRS120
AT1G58360.1	1	amino acid permease 1
AT1G65130.1	1	Ubiquitin carboxyl-terminal hydrolase-related protein
AT2G27020.1	1	20S proteasome alpha subunit G1
AT1G49240.1	12	actin 8
AT4G00740.1	3	S-adenosyl-L-methionine-dependent methyltransferases superfamily protein
AT2G05830.1	1	NagB/RpiA/CoA transferase-like superfamily protein
AT2G19550.1	1	alpha/beta-Hydrolases superfamily protein
AT1G73240.1	1	CONTAINS InterPro DOMAIN/s: Nucleoporin protein Ndc1-Nup (InterPro:IPR019049); Has 36 Blast hits to 36 proteins in 17 species: Archae - 0; Bacteria - 0; Metazoa - 1; Fungi - 0; Plants - 35; Viruses - 0; Other Eukaryotes - 0 (source: NCBI BLink).
AT5G07300.1	1	Calcium-dependent phospholipid-binding Copine family protein
AT3G09735.1	1	S1FA-like DNA-binding protein
AT3G26935.1	4	DHHC-type zinc finger family protein
AT3G10270.1	1	DNA GYRASE B1
AT1G19110.1	2	inter-alpha-trypsin inhibitor heavy chain-related
AT5G25060.1	1	RNA recognition motif (RRM)-containing protein
AT1G22330.1	2	RNA-binding (RRM/RBD/RNP motifs) family protein
AT5G38840.1	1	SMAD/FHA domain-containing protein
AT3G10300.3	1	Calcium-binding EF-hand family protein
AT1G13930.1	1	Involved in response to salt stress. Knockout mutants are hypersensitive to salt stress.
AT2G39890.1	1	proline transporter 1
AT2G34420.1	3	photosystem II light harvesting complex gene B1B2
AT1G22275.1	1	Myosin heavy chain-related protein
AT4G00710.1	1	BR-signaling kinase 3
AT4G17950.1	1	AT hook motif DNA-binding family protein
AT3G14810.1	1	mechanosensitive channel of small conductance-like 5
AT5G16310.1	1	Peptidase C12, ubiquitin carboxyl-terminal hydrolase 1	Ubiquitin proteasome pathway
AT3G21640.1	1	FKBP-type peptidyl-prolyl cis-trans isomerase family protein
AT1G32190.1	2	alpha/beta-Hydrolases superfamily protein
AT3G45620.1	1	Transducin/WD40 repeat-like superfamily protein
AT3G62830.1	1	NAD(P)-binding Rossmann-fold superfamily protein
AT5G59420.1	1	OSBP(oxysterol binding protein)-related protein 3C
AT3G49660.1	1	Transducin/WD40 repeat-like superfamily protein
AT1G13690.1	1	ATPase E1
AT1G61850.1	1	phospholipases;galactolipases
AT2G45810.1	2	DEA(D/H)-box RNA helicase family protein
AT3G21100.2	2	RNA-binding (RRM/RBD/RNP motifs) family protein
AT1G65010.1	1	Plant protein of unknown function (DUF827)
AT3G63080.1	1	glutathione peroxidase 5
AT4G13850.1	1	glycine-rich RNA-binding protein 2
AT1G08160.1	1	Late embryogenesis abundant (LEA) hydroxyproline-rich glycoprotein family
AT3G17880.1	1	tetraticopeptide domain-containing thioredoxin
AT5G11710.1	2	ENTH/VHS family protein
AT4G21120.1	1	amino acid transporter 1
AT4G27760.1	1	NAD(P)-binding Rossmann-fold superfamily protein
AT5G23680.1	2	Sterile alpha motif (SAM) domain-containing protein
AT2G46800.1	1	zinc transporter of Arabidopsis thaliana
AT4G35490.1	1	mitochondrial ribosomal protein L11
AT2G26510.1	2	Xanthine/uracil permease family protein
AT4G32620.2	1	Enhancer of polycomb-like transcription factor protein
AT3G51310.1	1	VPS35 homolog C
AT1G07320.3	6	ribosomal protein L4
AT4G10430.1	2	TMPIT-like protein
AT3G09570.1	1	Lung seven transmembrane receptor family protein
AT1G12080.2	1	Vacuolar calcium-binding protein-related
AT5G05780.1	2	RP non-ATPase subunit 8A, 26S proteasome non-ATPase regulatory subunit 7 homolog A	Ubiquitin proteasome pathway
AT4G23890.1	1	unknown protein; FUNCTIONS IN: molecular_function unknown; INVOLVED IN: biological_process unknown; LOCATED IN: chloroplast thylakoid membrane, chloroplast; EXPRESSED IN: 22 plant structures; EXPRESSED DURING: 13 growth stages; CONTAINS InterPro DOMAIN/s: Protein of unknown function DUF3252 (InterPro:IPR021659); Has 287 Blast hits to 287 proteins in 81 species: Archae - 0; Bacteria - 118; Metazoa…
AT1G20910.1	1	ARID/BRIGHT DNA-binding domain-containing protein
AT1G14040.1	1	EXS (ERD1/XPR1/SYG1) family protein
AT1G21630.2	5	Calcium-binding EF hand family protein
AT1G14380.1	1	IQ-domain 28
AT1G07810.1	5	ER-type Ca2+-ATPase 1
AT5G09880.1	4	Splicing factor, CC1-like
AT5G26260.1	1	TRAF-like family protein
AT1G13980.1	1	sec7 domain-containing protein
AT5G51200.1	5	Protein of unknown function (DUF3414)
AT2G29190.1	3	pumilio 2
AT5G40270.1	3	HD domain-containing metal-dependent phosphohydrolase family protein
AT5G51545.1	1	low psii accumulation2
AT5G64816.1	1	unknown protein; Has 30201 Blast hits to 17322 proteins in 780 species: Archae - 12; Bacteria - 1396; Metazoa - 17338; Fungi - 3422; Plants - 5037; Viruses - 0; Other Eukaryotes - 2996 (source: NCBI BLink).
AT5G44800.1	1	chromatin remodeling 4
AT3G06300.1	2	P4H isoform 2
AT1G13030.1	1	sphere organelles protein-related
AT5G44650.1	1	Encodes a chloroplast protein that induces tolerance to multiple environmental stresses and reduces photooxidative damage.
AT3G52920.2	3	Family of unknown function (DUF662)
AT4G40042.1	1	Microsomal signal peptidase 12 kDa subunit (SPC12)
ATCG00140.1	1	ATP synthase subunit C family protein
AT5G44240.1	1	aminophospholipid ATPase 2
AT3G55010.1	1	phosphoribosylformylglycinamidine cyclo-ligase, chloroplast / phosphoribosyl-aminoimidazole synthetase / AIR synthase (PUR5)
AT5G54110.1	2	membrane-associated mannitol-induced
AT3G13750.1	1	beta galactosidase 1
AT5G01410.1	2	Aldolase-type TIM barrel family protein
AT2G47940.1	2	DEGP protease 2
AT3G22990.1	1	ARM repeat superfamily protein
AT3G22880.1	5	DNA repair (Rad51) family protein
AT4G39850.3	2	peroxisomal ABC transporter 1
AT3G16940.1	1	calmodulin binding;transcription regulators
AT4G22730.1	1	Leucine-rich repeat protein kinase family protein
AT5G55710.1	1	FUNCTIONS IN: molecular_function unknown; INVOLVED IN: biological_process unknown; LOCATED IN: chloroplast thylakoid membrane, chloroplast; EXPRESSED IN: 23 plant structures; EXPRESSED DURING: 14 growth stages; BEST Arabidopsis thaliana protein match is: Uncharacterised conserved protein ycf60 (TAIR:AT2G47840.1); Has 1807 Blast hits to 1807 proteins in 277 species: Archae - 0; Bacteria - 0; Metaz…
AT5G18400.2	1	Cytokine-induced anti-apoptosis inhibitor 1, Fe-S biogenesis
AT5G64580.1	1	AAA-type ATPase family protein
AT2G46340.1	1	SPA (suppressor of phyA-105) protein family
AT2G19680.1	1	Mitochondrial ATP synthase subunit G protein
AT1G22840.1	1	CYTOCHROME C-1
AT1G68720.1	1	tRNA arginine adenosine deaminase
AT5G19600.1	1	sulfate transporter 3;5
AT2G13370.1	1	chromatin remodeling 5
AT3G47430.1	1	peroxin 11B
AT1G51060.1	2	histone H2A 10
AT4G14070.1	2	acyl-activating enzyme 15
AT5G23575.1	2	Transmembrane CLPTM1 family protein
AT3G52380.1	1	chloroplast RNA-binding protein 33
AT3G22231.1	1	pathogen and circadian controlled 1
AT1G69250.1	2	Nuclear transport factor 2 (NTF2) family protein with RNA binding (RRM-RBD-RNP motifs) domain
AT3G62150.1	3	P-glycoprotein 21
AT5G08000.1	2	glucan endo-1,3-beta-glucosidase-like protein 3
AT2G41620.1	1	Nucleoporin interacting component (Nup93/Nic96-like) family protein
AT5G24850.1	1	cryptochrome 3
AT4G15920.1	1	Nodulin MtN3 family protein
AT3G63400.1	1	Cyclophilin-like peptidyl-prolyl cis-trans isomerase family protein
AT5G44930.1	1	Exostosin family protein
AT1G01960.1	2	SEC7-like guanine nucleotide exchange family protein
AT4G11860.1	1	Protein of unknown function (DUF544)
AT5G64030.1	1	S-adenosyl-L-methionine-dependent methyltransferases superfamily protein
AT4G24840.1	1	FUNCTIONS IN: molecular_function unknown; INVOLVED IN: protein transport, Golgi organization; LOCATED IN: vacuole; EXPRESSED IN: 23 plant structures; EXPRESSED DURING: 13 growth stages; CONTAINS InterPro DOMAIN/s: COG complex component, COG2 (InterPro:IPR009316); Has 30201 Blast hits to 17322 proteins in 780 species: Archae - 12; Bacteria - 1396; Metazoa - 17338; Fungi - 3422; Plants - 5037; Viru…
AT2G38270.1	1	CAX-interacting protein 2
AT5G27970.2	1	ARM repeat superfamily protein
AT2G32240.1	16	FUNCTIONS IN: molecular_function unknown; INVOLVED IN: response to cadmium ion; LOCATED IN: plasma membrane; EXPRESSED IN: 25 plant structures; EXPRESSED DURING: 13 growth stages; CONTAINS InterPro DOMAIN/s: Prefoldin (InterPro:IPR009053); BEST Arabidopsis thaliana protein match is: unknown protein (TAIR:AT1G05320.3); Has 470429 Blast hits to 168274 proteins in 4282 species: Archae - 6896; Bacter…
AT2G18520.1	1	Tetratricopeptide repeat (TPR)-like superfamily protein
AT3G02050.1	2	K+ uptake transporter 3
AT5G13630.1	1	magnesium-chelatase subunit chlH, chloroplast, putative / Mg-protoporphyrin IX chelatase, putative (CHLH)
AT1G78060.1	1	Glycosyl hydrolase family protein
AT5G45390.1	1	CLP protease P4
AT1G14610.1	1	valyl-tRNA synthetase / valine--tRNA ligase (VALRS)
AT1G09970.2	1	Leucine-rich receptor-like protein kinase family protein
AT5G15550.1	1	Transducin/WD40 repeat-like superfamily protein
AT5G37370.1	1	PRP38 family protein
AT1G29890.2	1	O-acetyltransferase family protein
AT1G29530.1	1	unknown protein; BEST Arabidopsis thaliana protein match is: unknown protein (TAIR:AT2G34310.3); Has 84 Blast hits to 78 proteins in 24 species: Archae - 2; Bacteria - 4; Metazoa - 9; Fungi - 8; Plants - 55; Viruses - 0; Other Eukaryotes - 6 (source: NCBI BLink).
AT3G10380.1	1	subunit of exocyst complex 8
AT1G13960.1	1	WRKY DNA-binding protein 4
AT5G56680.1	1	Class II aminoacyl-tRNA and biotin synthetases superfamily protein
AT5G49945.1	1	Protein of unknown function (DUF1682)
AT1G78210.1	2	alpha/beta-Hydrolases superfamily protein
AT5G50020.2	2	DHHC-type zinc finger family protein
AT4G26630.1	3	DEK domain-containing chromatin associated protein
AT5G48230.2	1	acetoacetyl-CoA thiolase 2
AT5G20500.1	1	Glutaredoxin family protein
AT3G48430.1	1	relative of early flowering 6
AT1G15400.3	1	unknown protein; FUNCTIONS IN: molecular_function unknown; INVOLVED IN: biological_process unknown; LOCATED IN: plasma membrane; EXPRESSED IN: 23 plant structures; EXPRESSED DURING: 13 growth stages; BEST Arabidopsis thaliana protein match is: unknown protein (TAIR:AT1G80180.1); Has 84 Blast hits to 84 proteins in 17 species: Archae - 0; Bacteria - 6; Metazoa - 0; Fungi - 0; Plants - 75; Viruses …
AT4G32910.1	3	CONTAINS InterPro DOMAIN/s: Nuclear pore complex protein, Nucleoporin Nup85-like (InterPro:IPR011502); Has 30201 Blast hits to 17322 proteins in 780 species: Archae - 12; Bacteria - 1396; Metazoa - 17338; Fungi - 3422; Plants - 5037; Viruses - 0; Other Eukaryotes - 2996 (source: NCBI BLink).
AT4G33400.1	2	Vacuolar import/degradation, Vid27-related protein
AT1G79940.1	1	DnaJ / Sec63 Brl domains-containing protein
AT3G09920.1	1	phosphatidyl inositol monophosphate 5 kinase
AT5G08060.1	1	unknown protein; FUNCTIONS IN: molecular_function unknown; INVOLVED IN: biological_process unknown; LOCATED IN: mitochondrion; EXPRESSED IN: 24 plant structures; EXPRESSED DURING: 16 growth stages; Has 42 Blast hits to 42 proteins in 17 species: Archae - 0; Bacteria - 0; Metazoa - 0; Fungi - 0; Plants - 41; Viruses - 0; Other Eukaryotes - 1 (source: NCBI BLink).
AT4G34700.1	2	LYR family of Fe/S cluster biogenesis protein
AT5G49220.1	1	Protein of unknown function (DUF789)
AT1G79870.1	1	D-isomer specific 2-hydroxyacid dehydrogenase family protein
AT1G73940.1	1	unknown protein; BEST Arabidopsis thaliana protein match is: unknown protein (TAIR:AT5G49410.2); Has 54 Blast hits to 54 proteins in 11 species: Archae - 0; Bacteria - 0; Metazoa - 0; Fungi - 0; Plants - 54; Viruses - 0; Other Eukaryotes - 0 (source: NCBI BLink).
ATCG00420.1	1	NADH dehydrogenase subunit J
AT2G26890.1	1	DNAJ heat shock N-terminal domain-containing protein
AT1G63440.1	1	heavy metal atpase 5
AT2G07727.1	2	Di-haem cytochrome, transmembrane;Cytochrome b/b6, C-terminal
AT5G60600.1	2	4-hydroxy-3-methylbut-2-enyl diphosphate synthase
AT2G07741.1	1	ATPase, F0 complex, subunit A protein
AT4G32720.1	1	La protein 1
AT3G22380.2	1	time for coffee
AT3G47340.1	2	glutamine-dependent asparagine synthase 1
AT4G03560.1	2	two-pore channel 1
AT5G27610.1	1	DIRP ;Myb-like DNA-binding domain
AT5G40870.1	2	uridine kinase/uracil phosphoribosyltransferase 1
AT1G71220.2	1	UDP-glucose:glycoprotein glucosyltransferases;transferases, transferring hexosyl groups;transferases, transferring glycosyl groups
AT1G31470.1	1	Major facilitator superfamily protein
AT3G16470.1	6	Mannose-binding lectin superfamily protein
AT1G35720.1	1	annexin 1
AT1G47900.1	1	Plant protein of unknown function (DUF869)
AT1G71080.1	2	RNA polymerase II transcription elongation factor
AT4G22120.1	2	ERD (early-responsive to dehydration stress) family protein
AT1G11430.1	1	plastid developmental protein DAG, putative
AT4G37120.1	1	Pre-mRNA splicing Prp18-interacting factor
AT2G39480.1	3	P-glycoprotein 6
AT1G55800.1	1	Domain of unknown function (DUF2431)
AT5G13850.1	1	nascent polypeptide-associated complex subunit alpha-like protein 3
AT1G69295.1	2	plasmodesmata callose-binding protein 4
AT2G38280.1	1	AMP deaminase, putative / myoadenylate deaminase, putative
AT3G11980.1	1	Jojoba acyl CoA reductase-related male sterility protein
AT4G04720.1	2	calcium-dependent protein kinase 21
AT1G17100.1	1	SOUL heme-binding family protein
AT5G63410.1	1	Leucine-rich repeat protein kinase family protein
AT2G38700.1	3	mevalonate diphosphate decarboxylase 1
AT4G23850.1	1	AMP-dependent synthetase and ligase family protein
AT3G25070.1	2	RPM1 interacting protein 4
AT1G04300.3	1	TRAF-like superfamily protein
AT4G39960.1	1	Molecular chaperone Hsp40/DnaJ family protein
AT5G06320.1	1	NDR1/HIN1-like 3
AT1G17220.1	1	Translation initiation factor 2, small GTP-binding protein
AT3G10650.1	2	BEST Arabidopsis thaliana protein match is: nucleoporin-related (TAIR:AT5G20200.1); Has 61042 Blast hits to 31782 proteins in 2093 species: Archae - 202; Bacteria - 16480; Metazoa - 16017; Fungi - 12552; Plants - 1653; Viruses - 629; Other Eukaryotes - 13509 (source: NCBI BLink).
AT2G13610.1	1	ABC-2 type transporter family protein
AT5G18660.1	1	NAD(P)-binding Rossmann-fold superfamily protein
AT2G35410.1	2	RNA-binding (RRM/RBD/RNP motifs) family protein
AT5G14030.1	1	translocon-associated protein beta (TRAPB) family protein
AT3G20550.1	3	SMAD/FHA domain-containing protein
AT1G32580.1	2	plastid developmental protein DAG, putative
AT3G51160.1	1	NAD(P)-binding Rossmann-fold superfamily protein
AT2G16570.1	1	GLN phosphoribosyl pyrophosphate amidotransferase 1
AT5G03660.1	1	Family of unknown function (DUF662)
AT3G29320.1	1	Glycosyl transferase, family 35
AT5G40930.1	2	translocase of outer membrane 20-4
AT3G12080.1	1	GTP-binding family protein
AT4G34640.1	1	squalene synthase 1
AT4G30840.1	1	Transducin/WD40 repeat-like superfamily protein
Notes: The proteins classified into ubiquitin proteasome pathway by GO term analysis are highlight by yellow.
