# Supplementary material for: SCFRMF mediates degradation of the meiosis-specific recombinase DMC1
Source: Nat Commun. 2023 Aug 19;14:5044. doi: 10.1038/s41467-023-40799-5 (PMC10439943; doi:10.1038/s41467-023-40799-5)
Supplement: Supplementary file 6 — Supplementary Data 3 [file 41467_2023_40799_MOESM6_ESM.xlsx]

## Sheet: Sheet1
Supplementary Data 3. The relative expression level of 62 Arabidopsis meiotic preferentially expressed genes encoding F-box proteins in meiocyte and leaf.
Gene ID	GFOLD	Col-0 Meiocyte (RPKM)	Col-0 Leaf (RPKM)
At2g29780	-4.72692	42.604	0
At3g10430	-4.20785	39.0307	0
At1g19460	-4.1024	26.2143	0
At2g29610	-3.96326	43.3199	0
At2g29770	-3.85384	26.9302	0
At2g29800	-3.71224	18.831	0
At4g19330	-3.67626	11.1889	0
At2g29830	-3.58127	24.5634	0
At3g08750	-3.2936	22.7875	0
At4g39580	-3.19848	14.9927	0.0738771
At4g17200	-2.93559	13.0633	0
At1g76830	-2.83111	12.6088	0
At2g42720	-2.81435	14.9529	0.0466592
At3g61340	-2.81365	7.27433	0
At2g21680	-2.80497	8.25353	0
At5g15620	-2.74002	8.95914	0
At4g04690	-2.73826	14.2273	0
At1g09650	-2.67088	7.42259	0
At1g19470	-2.62163	8.52205	0
At1g30780	-2.60427	20.3386	0
At3g59160	-2.55719	12.102	0
At2g29820	-2.46037	11.6941	0
At4g29420	-2.34676	64.1267	1.4359
At1g23770	-2.29894	7.54148	0
At4g22390	-2.26626	18.5495	0.414299
At3g62230	-2.25622	3.82831	0
At3g62430	-2.17174	21.7119	0.443937
At2g23160	-2.13897	3.391	0
At5g56400	-2.11205	7.93344	0
At2g44700	-2.09822	21.0691	0.602228
At3g16580	-2.07967	1.9093	0
At2g42730	-1.9414	13.8113	0.452021
At2g29810	-1.86993	7.55719	0
At5g56420	-1.86584	35.6176	1.54413
At5g56570	-1.75291	3.54031	0
At3g58960	-1.72823	4.696	0
At3g17260	-1.67704	3.8581	0
At4g38940	-1.66921	55.1986	2.21755
At2g17830	-1.65074	39.6795	1.31422
At1g61340	-1.63549	58.4778	1.95901
At3g61730	-1.5213	17.2328	0.234742
At3g08810	-1.507	2.79453	0
At5g37040	-1.50349	4.27661	0
At4g39590	-1.48524	3.71318	0
At4g22030	-1.48444	1.82944	0
At3g63220	-1.41318	45.1925	2.52662
At3g59150	-1.39934	34.8339	1.29511
At1g48060	-1.36777	6.50825	0.0784683
At3g27290	-1.36568	7.3413	0.263852
At2g03460	-1.3397	1.65441	0
At3g59170	-1.29652	3.30934	0
At3g23880	-1.25965	44.0052	3.75248
At5g56430	-1.24306	2.98734	0
At3g18720	-1.22091	2.51341	0
At5g36000	-1.20041	35.2776	1.17041
At1g67130	-1.17251	2.17587	0
At2g33200	-1.13682	2.78255	0.0736811
At1g80110	-1.10881	10.6926	0.874682
At3g17530	-1.10327	3.01765	0
At5g65850	-1.07398	7.23389	0.578258
At3g22700	-1.00941	1.96657	0
At3g24580	-1.00132	4.29407	0
