# Supplementary material for: SCFRMF mediates degradation of the meiosis-specific recombinase DMC1
Source: Nat Commun. 2023 Aug 19;14:5044. doi: 10.1038/s41467-023-40799-5 (PMC10439943; doi:10.1038/s41467-023-40799-5)
Supplement: Supplementary file 7 — Supplementary Data 4 [file 41467_2023_40799_MOESM7_ESM.xlsx]

## Sheet: Sheet1
Supplementary Data 4	List of primers used in this study
Primer Name	Sequence (5'-3')	Purpose
SALK_002953-LP	TAACACGTGCGGGATTTTAAC	At4g29420 genotyoping (with LBb1.3)
SALK_002953-RP	GAATCCACTGCAAGCTTTTTG
LBb1.3	ATTTTGCCGATTTCGGAAC
CS808218-LP	ACGAGAATCTTCCGGTTCATC	At2g29610 genotyping (with LB1)
CS808218-RP	GAAGAATTTGGGACCCAAAAG
LB1	GCCTTTTCAGAAATGGATAAATAGCCTTGCTTCC
SALK_011749-LP	CTTGTTTGTCACCGACACATG	At3g10430 genotyping (with LBb1.3)
SALK_011749-RP	CCAAAACCTACCGGATAAAGG
CS332579-LP	ATCGACCGTACTCCAGCATC	At2g17830 genotyping (with LBGA)
CS332579-RP	CAAGCTGCTCTTCTCCAACAC
LBGA	ATAATAACGCTGCGGACATCTACATTTT
CS332489-LP	TATTAGGCCCGCATGTATGG	At5g42460 genotyping (with LBGA)
CS332489-RP	AATTTCTGGGTTGGATCCATC
rmf1-1-LP2	ACACTCACTGGGACCCTCTC	rmf1-1 genotyping (with LB3)
rmf1-1-RP	GAACCATTTGTTTGTTGCTCC
LB3	TAGCATCTGAATTTCATAACCAATCTCGATACAC
rmf1-2-F	ATCACAGCTACACGGTTCAG	rmf1-2 genotyping
rmf1-2-R	TCCAGAAGGTACCGAAGATG
rmf2-F	CACAGCTACACGATTGAGAG	rmf2 genotyping
rmf2-R	GCATGCAAACCTCCAAACAG
rmf2-1-wt-F	ATATTCAGAGAGACGAAGTT	rmf2-1 genotyping
rmf2-1-mu-F	ATATTCAGAGAGACGAAGTG
rmf2-2-wt-F	AGGGAAGATGATAGCTGC	rmf2-2 genotyping
ask1-1-F	AAGGTGATCGAGTATTGCAAGAG	ask1-1 genotyping (with Ds5-2)
ask1-1-R	GAAGATAGTCATGATTCATGAAG
Ds5-2	CGTTCCGTTTTCGTTTTTTACC
dmc1-2-F1	GCTGAGCCAAGCTCTATAAG	dmc1-2 genotyping (with LB1)
dmc1-2-R1	TCCACTCGGAATAAAGCAATG
dmc1-2-R2	GTCTGCGAGTTCTCCTCTTC
dmc1-2-F3	AGTGGCATACATTGACACAG	dmc1-2 genotyping for pRAD51-DMC1g/dmc1 and pRAD51-DMC1g-6KR/dmc1 transgenetic lines
dmc1-2-R3	TTGGTAAACAAGAAACTAAG
rad51-1-LP	ACAGCCACACCAAACTAGAG	rad51-1 genotyping (with LBGA)
rad51-1-RP	GTGATGCCAAGGTTGACAAG
spo11-1-F	CCCTTTGGTTTATCAGAGCTGC	spo11-1 genotyping (with LB5)
spo11-1-R	CCAACGGCCCAACGTGTTTA
LB5	ACTGGGATTCGTCTTGGACA
rad51c-LP2	TTGCAATGGAAGCCGTTCAC	rad51c genotyping (with LBb1.3)
rad51c-RP2	CTCGTGTCCTCTGGGCTAAG
xrcc3-LP	TGAAGATAGCAACCAAGTGGG	xrcc3 genotyping (with LBb1.3)
xrcc3-RP	AAGACACAGCTCTGCCTTCAG
mre11-4-LP	ATGGAGATCCTTCCAGTTAACGAT	mre11-4 genotyping (with LBc-1)
mre11-4-RP	CGTCATCGTCTTTGCTACTGAGTA
LBc-1	TGGACCGCTTGCTGCAACTCT
RMF1-M3-F	ATGAAGACGAGATCTAGTG	Identification of rmf1-1 transcript
RMF1-M3-R	CCATCCAAAAACCTTGAA
DT1-RMF1/2-BsF	ATATATGGTCTCGATTGCACCATTTCCTTCTCCCACGTT	RMF1/2 CRISPR-cas9 plasmids construction
DT1-RMF1/2-F0	TGCACCATTTCCTTCTCCCACGTTTTAGAGCTAGAAATAGC
DT2-RMF1/2-R0	AACCAGAGGAATTCGTGGCTGTCAATCTCTTAGTCGACTCTAC
DT2-RMF1/2-BsR	ATTATTGGTCTCGAAACCAGAGGAATTCGTGGCTGTC
DT1-RMF2-BsF	ATATATGGTCTCGATTGATTCAGAGAGACGAAGATGGGTT
DT1-RMF2-F0	TGATTCAGAGAGACGAAGATGGGTTTTAGAGCTAGAAATAGC
DT2-RMF2-R0	AACGGAGAAGCGAGACTGGTAAGCAATCTCTTAGTCGACTCTAC
DT2-RMF2-BsR	ATTATTGGTCTCGAAACGGAGAAGCGAGACTGGTAAGCAA
TIP41-RT-F	GTGAAAACTGTTGGAGAGAAGCAA	qRT-PCR normalization
TIP41-RT-R	TCAACTGGATACCCTTTCGCA
DMC1-RT-P5-F	TAGCTCACGCAGCCACCATC	DMC1 qRT-PCR
DMC1-RT-P5-R	TCTGGAAACTGGCTTCAGCTT
DMC1-RT-P1-F	GAGGGAACCTTCCGTCCTG
DMC1-RT-P1-R	TGCGAGTTCTCCTCTTCCAG
ASK1-RT-P3-F	CTGCTAATTACCTGAATATC	ASK1 qRT-PCR
ASK1-RT-P3-R	AACGTTGTGCGGATCTCTTC
RMF1-RT-P3‘-F	CGCAAGTGCAGCTTGTGGAG	RMF1 qRT-PCR
RMF1-RT-P3’-R	GGGTGCGATAACTGCTTTAG
RMF2-RT-P4-F	CATCCTCAGGTATTCTCAAC	RMF2 qRT-PCR
RMF2-RT-P4-R	TGTGAACAGCAACTGCATGG
RMF1-KpnI-F	GGGGTACCATGAAGACGAGATCTAGTG	Amplification of RMF1 CDS or genomic sequences for ACT7::RMF1-FLAG (RMF1-FLAG-OE), 35S::RMF1-FLAG, 35S::RMF1-GFP plasmids construction and cLUC-RMF1 plasmid construction for SLC
RMF1-SalI-R	ACGCGTCGACGAGAAGTTGCTGGGAGATTCTG
RMF2-KpnI-F	GGGGTACCATGAATACGAGATCTGGTGATG	Amplification of RMF2 CDS or genomic sequences for ACT7::RMF2-FLAG (RMF2-FLAG-OE) , 35S::RMF2-FLAG, 35S::RMF2-GFP plasmids construction and cLUC-RMF2 plasmid construction for SLC
RMF2-SalI-R	ACGCGTCGACGAGAAGCTGCTGGGAGATTCTG
pACT7-ASK1-BamHI-F	GAGCTCGGTACCCGGGGATCCATGTCTGCGAAGAAGATTGTG	Amplification of ASK1 CDS sequence for ACT7::ASK1-MYC (ASK1-MYC-OE), 35S::ASK1-MYC, and 35S::ASK1-GFP plasmids construction
p35S-ASK1-KpnI-F	ACGGGGGACGAGCTCGGTACCATGTCTGCGAAGAAGATTGTG
ASK1-MYC-SalI-R	AATGAGCTTTTGCTCGTCGACTTCAAAAGCCCATTGGTTC
ASK1-GFP-SalI-R	GCTCACCATGTCGACTTCAAAAGCCCATTGGTTCT
DMC1-KpnI-F	GGGGTACCATGATGGCTTCTCTTAA	Amplification of DMC1/DMC1-6KR CDS or genomic sequences for ACT7::DMC1-FLAG (DMC1-FLAG), 35S::DMC1/DMC1-6KR-GFP, 35S::DMC1/DMC1-6KR-FLAG plasmids construction and nLUC-DMC1 plasmids construction for SLC
DMC1-SalI-R	ACGCGTCGACATCCTTCGCGTCAGCAAT
DMC1-BamHI-F	CGGTACCCGGGGATCCATGATGGCTTCTCTTAA	Amplification of DMC1/DMC1-6KR genomic sequences for pRAD51-DMC1g/DMC1g-6KR plasmids construction
DMC1-TAG-SalI-R	GGGCGAATTGGTCGACCTAATCCTTCGCGTCAGCA
pRAD51-EcoRI-F	TATGACATGATTACGAATTCTGATTAGCATTTAGCGTCAAG	Amplification of RAD51 promoter sequence for pRAD51-DMC1g/DMC1g-6KR plasmids construction
pRAD51-SacI-R	GATCCCCGGGTACCGAGCTCTTCTCTCAATCAGAGCAGAT
AD-ASK1-NdeI-F	GTACCAGATTACGCTCATATGATGTCTGCGAAGAAGATTGTG	Amplification of ASK1 CDS sequence for AD-ASK1 and BD-ASK1 plasmids construction
AD-ASK1-BamHI-R	CAGCTCGAGCTCGATGGATCCTCATTCAAAAGCCCATTGGTTC
BD-ASK1-NdeI-F	TCAGAGGAGGACCTGCATATGATGTCTGCGAAGAAGATTGTG
BD-ASK1-BamHI-R	CCGCTGCAGGTCGACGGATCCTCATTCAAAAGCCCATTGGTTC
AD-RMF1-NdeI-F	GTACCAGATTACGCTCATATGATGAAGACGAGATCTAGTG	Amplification of whole and truncated RMF1 CDS sequences for AD-RMF1 and AD-RMF1-ΔFB plasmids construction
AD-RMF1-BamHI-R	CAGCTCGAGCTCGATGGATCCTCAGAGAAG TTGCTGGGAGATT
RMF1-ΔFB-R1	GGGAAACGGCACAGGGACGCGAGACTGGTAAGTCTGAG
RMF1-ΔFB-F2	GTCCCTGTGCCGTTTCCC
AD-RMF2-NdeI-F	GTACCAGATTACGCTCATATGATGAATACGAGATCTGGTGATG	Amplification of whole and truncated RMF2 CDS sequences for AD-RMF2 and AD-RMF2-ΔFB plasmids construction
AD-RMF2-BamHI-R	CAGCTCGAGCTCGATGGATCCTCAGAGAAGCTGCTGGGAGA
RMF2-ΔFB-R1	GGAAACGTCTCAGGGACGCGAGACTGGTAAGTCGGAG
RMF2-ΔFB-F2	GTCCCTGAGACGTTTCC
4T-1-ASK1-BamHI-F	TCTGGTTCCGCGTGGATCCATGTCTGCGAAGAAGATTG	Amplification of ASK1 CDS sequence for recombinant GST-ASK1 plasmid construction
4T-1-ASK1-SalI-R	TGCGGCCGCTCGAGTCGACTCATTCAAAAGCCCATTGG
RMF1-BamHI-F	CGGGATCCATGAAGACGAGATCTAGTG	Amplification of RMF1 CDS sequence for recombinant SUMO-HIS-RMF1 and MBP-RMF1 plasmids construction
RMF1-SalI-R	ACGCGTCGACGAGAAGTTGCTGGGAGATT
RMF2-BamHI-F	CGGGATCCATGAATACGAGATCTGGTG	Amplification of RMF2 CDS sequence for recombinant SUMO-HIS-RMF2 and MBP-RMF2 plasmids construction
RMF2-SalI-R	ACGCGTCGACGAGAAGCTGCTGGGAGA
SUMO-HIS-DMC1-BamHI-F	GAACAGATTGGTGGATCCATGATGGCTTCTCTTAA	Amplification of DMC1/DMC1-6KR CDS sequences for recombinant SUMO-HIS-DMC1/DMC1-6KR plasmids construction
SUMO-HIS-DMC1-SalI-R	CGCAAGCTTGTCGACCTAATCCTTCGCGTCAGCA
SUMO-HIS-RAD51-BamHI-F	AGAGAACAGATTGGTGGATCCATGACGACGATGGAGCAGC	Amplification of RAD51 CDS sequence for recombinant SUMO-HIS-RAD51 plasmid construction
SUMO-HIS-RAD51-SalI-R	GCGGCCGCAAGCTTGTCGACTCAATCCTTGCAATCTGT
SUMO-HIS-DMC1-GFP-SalI-R	GCCGCAAGCTTGTCGACTTACTTGTACAGCTCGTC	Amplification of DMC1 CDS sequence with GFP or FLAG for recombinant SUMO-HIS-DMC1-GFP or FLAG plasmids construction (with SUMO-HIS-DMC1-BamHI-F)
SUMO-HIS-DMC1-FLAG-SalI-R	GCCGCAAGCTTGTCGACTCATTTGTCATCATCGTC
106-ASK1-BamHI-F	ATCGAGGACGCCGGCGGATCCATGTCTGCGAAGAAGATTGTG	Amplification of ASK1 CDS sequence for nYFP-ASK1 plasmid construction for BiFC
106-ASK1-SalI-R	ACGAAAGCTCTGCAGGTCGACTCATTCAAAAGCCCATTGGTTC
104-RMF1-BamHI-F	ATTACAGGTACCCGGGGATCCATGAAGACGAGATCTAGTG	Amplification of RMF1 CDS sequence for RMF1-cYFP and nYFP-RMF1 plasmids construction for BiFC
104-RMF1-SalI-R	CACGCTGCCACCGCCGTCGACGAGAAGTTGCTGGGAGATTCTG
106-RMF1-BamHI-F	ATCGAGGACGCCGGCGGATCCATGAAGACGAGATCTAGTG
106-RMF1-SalI-R	ACGAAAGCTCTGCAGGTCGACTCAGAGAAGTTGCTGGGAGATT
103/104-RMF2-BamHI-F	ATTACAGGTACCCGGGGATCCATGAATACGAGATCTGGTGATG	Amplification of RMF2 CDS sequence for RMF2-nYFP and RMF2-cYFP plasmids construction for BiFC
103-RMF2-SalI-R	GCTCACCATACCGCCGTCGACGAGAAGCTGCTGGGAGATT
104-RMF2-SalI-R	CACGCTGCCACCGCCGTCGACGAGAAGCTGCTGGGAGATTCTG
104-DMC1-BamHI-F	AGGTACCCGGGGATCCATGATGGCTTCTCTTAAAG	Amplification of DMC1 CDS sequence for DMC1-cYFP plasmid construction for BiFC
104-DMC1-SalI-R	TGCCACCGCCGTCGACATCCTTCGCGTCAGCAATG
771-ASK1-KpnI-F	GGACGAGCTCGGTACCATGTCTGCGAAGAAGATT	Amplification of ASK1 CDS sequence for nLUC-ASK1 plasmind construction for SLC
771-ASK1-SalI-R	ACGAGATCTGGTCGACTTCAAAAGCCCATTGGTTC
RAD51-KpnI-F	GGGGTACCATGACGACGATGGAGCAG	Amplification of RAD51 CDS sequence for nLUC-RAD51 plasmind construction for SLC
RAD51-SalI-R	ACGCGTCGACATCCTTGCAATCTGTTAC
DMC1-N-SalI-R	ACGCGTCGACATCCATTCCAAATCTTTC	Amplification of truncated DMC1 CDS sequences for nLUC-DMC1-N/C plasminds construction for SLC (with DMC1-KpnI-F or DMC1-SalI-R)
DMC1-C-KpnI-F	GGGGTACCATGAAAGGTTTATCTGAGGC
RMF1/2-N-Sal I-R	ACGCGTCGACCTGAAGATCACGCAAGCA	Amplification of truncated RMF1/2 CDS sequences for cLUC-RMF1/2-N/C plasminds construction for SLC (with RMF1-KpnI-F, RMF1-SalI-R or RMF2-KpnI-F, RMF2-SalI-R)
RMF1-C-KpnI-F	GGGGTACCATGGTCCCTGTGCCGTTTCC
RMF2-C-KpnI-F	GGGGTACCATGGTCCCTGAGACGTTTCC
DMC1-K45-46R-F	AAACGCAGGAGATGTGAGAAGGCTACAAGAAGC	Amplification of DMC1-6KR CDS or genomic sequences for DMC1-6KR plasmids construction
DMC1-K45-46R-R	TCCCAGCTTCTTGTAGCCTTCTCACATCTCCTG
DMC1-K70R-F	ACCTTACTGGAATCAGAGGTTTATCTG
DMC1-K70R-R	TCTGATTCCAGTAAGGTTCTTCTTGG
DMC1-K101R-F	AGTGATGCTCTTATAAGGAGGAAATCAG
DMC1-K101R-R	CCTTATAAGAGCATCACTTCCAGTCAT
DMC1-K162R-F	GAAAGGAGGGAATGGAAGAGTGGCATACA
DMC1-K162R-R	TCTTCCATTCCCTCCTTTCATGTTTG
DMC1-K290R-F	TATCAGACCCAAAAAGGCCAGCAGGTG
DMC1-K290R-R	CCTTTTTGGGTCTGATATGAACATTCCA
