# Supplementary material for: SCFRMF mediates degradation of the meiosis-specific recombinase DMC1
Source: Nat Commun. 2023 Aug 19;14:5044. doi: 10.1038/s41467-023-40799-5 (PMC10439943; doi:10.1038/s41467-023-40799-5)
Supplement: Supplementary file 9 — Source Data [file 41467_2023_40799_MOESM9_ESM.xlsx]

## Sheet: Fig.1 
	Fig. 1b							Fig. 1c
	Fig. 1d							Fig. 1e

## Sheet: Fig.2
	Fig. 2k						Fig. 2l
	Viable Pollen Number	Col-0	rmf1-1	rmf2-1	rmf1-1 rmfb2-1		Tetrad number	Col-0	rmf1-1	rmf2-1	rmf1-1 rmfb2-1
		517	552	555	31		3				26
		532	522	524	59		4	74	70	68	7
		539	510	518	66		5				57
		522	517	535	78		6				27
		527	528	530	58		7				2
		532	519	533	36		8				2
		543	514	528	30		Percentage	Col-0	rmf1-1	rmf2-1	rmf1-1 rmfb2-1
		552	517	523	21		Normal tetrad	1	1	1	0.0579
		526	541	530	28		Abnormal tetrad	0	0	0	0.9421
		541	545	532	41
		554	516	522	29
		506	520	526	31
		528	509	524	25
		542	533	559	27
		568	541	536	33
		556	524	545	29
		514	539	531	53
		523	522	558	31
		533	531	536	32
		513	522	533	47
		526	527	524	39
		541	536	535	45
			526	540	49
				539	41
					42
					31

## Sheet: Fig.4
	Fig.4a								Fig.4b

## Sheet: Fig.6
	Fig.6a						Fig.6b						Fig.6c
	Fig.6d												Fig.6e
	Fig.6f								Fig.6g

## Sheet: Fig.7
	Fig.7b								Fig.7C
	Fig.7d								Fig.7e
	Fig.7f

## Sheet: Supplementary Fig.1
	Supplementary Fig. 1a							Supplementary Fig. 1c
								Target	Sample	Cq
								P5	Col-0	27.9323
								P5	Col-0	28.1659
								P5	Col-0	28.0847
								P5	DMC1-FLAG-1	22.3241
								P5	DMC1-FLAG-1	22.34
								P5	DMC1-FLAG-1	22.1878
								P5	DMC1-FLAG-2	22.2658
								P5	DMC1-FLAG-2	22.3637
								P5	DMC1-FLAG-2	22.2219
								P5	DMC1-FLAG-3	22.2687
								P5	DMC1-FLAG-3	22.0455
								P5	DMC1-FLAG-3	22.1991
								P5	DMC1-FLAG/rmf1-1 rmf2-1-1	22.3237
	Supplementary Fig. 1d							P5	DMC1-FLAG/rmf1-1 rmf2-1-1	22.0594
								P5	DMC1-FLAG/rmf1-1 rmf2-1-1	22.157
								P5	DMC1-FLAG/rmf1-1 rmf2-1-2	22.2232
								P5	DMC1-FLAG/rmf1-1 rmf2-1-2	22.4344
								P5	DMC1-FLAG/rmf1-1 rmf2-1-2	22.1803
								P5	DMC1-FLAG/rmf1-1 rmf2-1-3	22.4505
								P5	DMC1-FLAG/rmf1-1 rmf2-1-3	22.3177
								P5	DMC1-FLAG/rmf1-1 rmf2-1-3	22.0516
								TIP41	Col-0	24.2756
								TIP41	Col-0	24.206
								TIP41	Col-0	24.3409
								TIP41	DMC1-FLAG-1	24.4723
								TIP41	DMC1-FLAG-1	24.4622
	Supplementary Fig. 1e							TIP41	DMC1-FLAG-1	24.5371
								TIP41	DMC1-FLAG-2	24.4594
								TIP41	DMC1-FLAG-2	24.5784
								TIP41	DMC1-FLAG-2	24.5158
								TIP41	DMC1-FLAG-3	24.4939
								TIP41	DMC1-FLAG-3	24.4466
								TIP41	DMC1-FLAG-3	24.7008
								TIP41	DMC1-FLAG/rmf1-1 rmf2-1-1	24.5388
								TIP41	DMC1-FLAG/rmf1-1 rmf2-1-1	24.5784
								TIP41	DMC1-FLAG/rmf1-1 rmf2-1-1	24.4633
								TIP41	DMC1-FLAG/rmf1-1 rmf2-1-2	24.5559
								TIP41	DMC1-FLAG/rmf1-1 rmf2-1-2	24.4975
								TIP41	DMC1-FLAG/rmf1-1 rmf2-1-2	24.4459
								TIP41	DMC1-FLAG/rmf1-1 rmf2-1-3	24.5017
								TIP41	DMC1-FLAG/rmf1-1 rmf2-1-3	24.5177
								TIP41	DMC1-FLAG/rmf1-1 rmf2-1-3	24.6263
	Supplementary Fig. 1f
								Supplementary Fig. 1g

## Sheet: Supplementary Fig. 4
	Supplementary Fig.4b

## Sheet: Supplementary Fig. 5
	Supplementary Fig.5b
	γH2AX Number in Zygotene	COL-0	ask1-1	rmf1-1 rmf2-1
		198	220	210
		208	216	223
		195	198	219
		192	213	191
		221	214	201
		204	195	202
		218	227	193
		219	205	199
		216	189	191
		204	219	197
		195	222	211
		191	217	206
		198	195	201
		194	192	199
		210	228	200
		204	206	189
		227	197	190
		193		193
				218

## Sheet: Supplementary Fig. 6
	Supplementary Fig.6c						Supplementary Fig.6f

## Sheet: Supplementary Fig. 8
	Supplementary Fig.8a
	DMC1 Foci Number in Zygotene	Col-0	ask1-1	rmf1-1 rmf2-1	rad51-1	ask1-1 rad51-1	rmf1-1 rmf2-1 rad51-1		DMC1 Foci Number in Pachytene	Col-0	ask1-1	rmf1-1 rmf2-1	rad51-1	ask1-1 rad51-1	rmf1-1 rmf2-1 rad51-1
		230	255	263	90	274	246			108	271	286	115	272	257
		216	262	290	108	251	270			114	276	271	86	273	283
		207	288	273	112	248	273			120	267	261	122	257	268
		227	285	270	93	261	247			116	262	289	74	239	256
		236	265	293	103	259	262			134	282	283	107	251	243
		205	278	294	107	255	281			138	252	282	105	233	251
		239	263	279	123	247	242			116	265	273	77	239	249
		218	258	281	95	262	256			106	287	282	92	265	245
		198	273	286	130	271	258			132	273	271	89	269	239
		227	281	283	115	280	282			114	257	270	103	259	252
		207	279	301	120	250	273			98	271	260	121	249	251
		193	280	271	129	258	268			117	272	278	99	232	250
		228	276	273	94	260	252			123	263	279	100	264	238
		224	254	297	101	265	255			127	259	269	109	260	242
		205	273	304	86	248	264			118	252	288	105	269	262
		200	300	284	96	285	241			115	278	278	119	258	245
		234	280	276	87	278	265			133	280	273	117	266	289
		226	306	264	97	269	269			128	263	252	90	268	246
		214	274	272	101	261	249			93	273	274	85	248	273
		209	268	307	123	284	277			113	260	291	82	257	249
		207		273			250			122		272	109	262	258
		212		276						127			104
													73
													82
													86

[truncated: 2 more sheets: Supplementary Fig. 9, Supplementary Fig. 11]
